# Supplementary material for: Gypsum heterogenous nucleation pathways regulated by surface functional groups and hydrophobicity
Source: Nat Commun. 2025 Jan 16;16:713. doi: 10.1038/s41467-025-55993-w (PMC11739488; doi:10.1038/s41467-025-55993-w)
Supplement: Supplementary file 3 — Source Data [file 41467_2025_55993_MOESM3_ESM.xlsx]

## Sheet: Fig. 1
Fig. 1 Contact angle on different substrates			Fig. 1 The XPS spectra of representative chemical bonds of (A2) OH, (B2) COOH, (C2) NH2, (D2) CH3, (E2) SO3, and (F2) hybrid of NH2 and COOH groups terminated self-assembled monolayers.
Substrate	Contact angle (ᵒ)		Fig. 1A2-OH									Fig. 1B2-COOH								Fig. 1C2-NH2							Fig. 1D2-CH3							Fig. 1E2-SO3							Fig. 1F2-hybrid
OH	60.78±4.26		BE_O1s 1	CPS_O1s 1	O 1s_1_O1s 1	O 1s_2_O1s 1	O 1s_3_O1s 1	O 1s_4_O1s 1	Background_O1s 1	Envelope_O1s 1		BE_C1s 1	CPS_C1s 1	C 1s_1_C1s 1	C 1s_2_C1s 1	C 1s_3_C1s 1	Background_C1s 1	Envelope_C1s 1		BE_N1s 1	CPS_N1s 1	N 1s_1_N1s 1	N 1s_2_N1s 1	Background_N1s 1	Envelope_N1s 1		BE_C1s 1	CPS_C1s 1	C 1s_1_C1s 1	C 1s_2_C1s 1	Background_C1s 1	Envelope_C1s 1		BE_S2p 2	CPS_S2p 2	S 2p_1_S2p 2	S 2p_2_S2p 2	Background_S2p 2	Envelope_S2p 2		BE_C1s 1	CPS_C1s 1	C 1s_1_C1s 1	C 1s_2_C1s 1	C 1s_3_C1s 1	Background_C1s 1	Envelope_C1s 1
COOH	50.50±8.03		543	9059.17	9059.17	9059.17	9059.17	9059.17	9059.17	9059.17		300.5	4456.67	4456.67	4456.67	4456.67	4456.67	4456.67		413.5	7477.78	7477.78	7477.78	7477.78	7477.78		300.8	4788.33	4788.33	4788.33	4788.33	4788.33		175	5635	5635	5635	5635	5635		300.6	4568.33	4568.33	4568.33	4568.33	4568.33	4568.33
NH2	67.44±6.54		542.9	9105.83	9105.83	9105.83	9105.83	9105.83	9105.83	9105.83		300.4	4477.5	4477.5	4477.5	4477.5	4477.5	4477.5		413.4	7522.78	7522.78	7522.78	7522.78	7522.78		300.7	4853.33	4853.33	4853.33	4853.33	4853.33		174.9	5574.17	5574.17	5574.17	5574.17	5574.17		300.5	4569.17	4569.17	4569.17	4569.17	4569.17	4569.17
CH3	98.10±3.19		542.8	9070.83	9070.83	9070.83	9070.83	9070.83	9070.83	9070.83		300.3	4533.33	4533.33	4533.33	4533.33	4533.33	4533.33		413.3	7481.67	7481.67	7481.67	7481.67	7481.67		300.6	4750	4750	4750	4750	4750		174.8	5685	5685	5685	5685	5685		300.4	4573.33	4573.33	4573.33	4573.33	4573.33	4573.33
SO3	32.50±1.78		542.7	9069.17	9069.17	9069.17	9069.17	9069.17	9069.17	9069.17		300.2	4472.5	4472.5	4472.5	4472.5	4472.5	4472.5		413.2	7446.67	7446.67	7446.67	7446.67	7446.67		300.5	4904.17	4904.17	4904.17	4904.17	4904.17		174.7	5503.33	5503.33	5503.33	5503.33	5503.33		300.3	4506.67	4506.67	4506.67	4506.67	4506.67	4506.67
hybrid	81.83±2.34		542.6	8895	8895	8895	8895	8895	8895	8895		300.1	4420.83	4420.83	4420.83	4420.83	4420.83	4420.83		413.1	7479.44	7479.44	7479.44	7479.44	7479.44		300.4	4790.83	4790.83	4790.83	4790.83	4790.83		174.6	5525	5525	5525	5525	5525		300.2	4441.67	4441.67	4441.67	4441.67	4441.67	4441.67
			542.5	9022.5	9022.5	9022.5	9022.5	9022.5	9022.5	9022.5		300	4524.17	4524.17	4524.17	4524.17	4524.17	4524.17		413	7492.22	7492.22	7492.22	7492.22	7492.22		300.3	4883.33	4883.33	4883.33	4883.33	4883.33		174.5	5473.33	5473.33	5473.33	5473.33	5473.33		300.1	4580	4580	4580	4580	4580	4580
			542.4	8873.33	8873.33	8873.33	8873.33	8873.33	8873.33	8873.33		299.9	4521.67	4521.67	4521.67	4521.67	4521.67	4521.67		412.9	7507.22	7507.22	7507.22	7507.22	7507.22		300.2	4881.67	4881.67	4881.67	4881.67	4881.67		174.4	5497.5	5497.5	5497.5	5497.5	5497.5		300	4481.67	4481.67	4481.67	4481.67	4481.67	4481.67
			542.3	8700.83	8700.83	8700.83	8700.83	8700.83	8700.83	8700.83		299.8	4392.5	4392.5	4392.5	4392.5	4392.5	4392.5		412.8	7480.56	7480.56	7480.56	7480.56	7480.56		300.1	4915.83	4915.83	4915.83	4915.83	4915.83		174.3	5641.67	5641.67	5641.67	5641.67	5641.67		299.9	4630.83	4630.83	4630.83	4630.83	4630.83	4630.83
			542.2	8638.33	8638.33	8638.33	8638.33	8638.33	8638.33	8638.33		299.7	4540	4540	4540	4540	4540	4540		412.7	7318.33	7318.33	7318.33	7318.33	7318.33		300	4859.17	4859.17	4859.17	4859.17	4859.17		174.2	5632.5	5632.5	5632.5	5632.5	5632.5		299.8	4498.33	4498.33	4498.33	4498.33	4498.33	4498.33
			542.1	8659.17	8659.17	8659.17	8659.17	8659.17	8659.17	8659.17		299.6	4473.33	4473.33	4473.33	4473.33	4473.33	4473.33		412.6	7496.11	7496.11	7496.11	7496.11	7496.11		299.9	4861.67	4861.67	4861.67	4861.67	4861.67		174.1	5495.83	5495.83	5495.83	5495.83	5495.83		299.7	4500	4500	4500	4500	4500	4500
			542	8584.17	8584.17	8584.17	8584.17	8584.17	8584.17	8584.17		299.5	4525	4525	4525	4525	4525	4525		412.5	7480	7480	7480	7480	7480		299.8	4940	4940	4940	4940	4940		174	5509.17	5509.17	5509.17	5509.17	5509.17		299.6	4538.33	4538.33	4538.33	4538.33	4538.33	4538.33
			541.9	8677.5	8677.5	8677.5	8677.5	8677.5	8677.5	8677.5		299.4	4434.17	4434.17	4434.17	4434.17	4434.17	4434.17		412.4	7461.11	7461.11	7461.11	7461.11	7461.11		299.7	4873.33	4873.33	4873.33	4873.33	4873.33		173.9	5617.5	5617.5	5617.5	5617.5	5617.5		299.5	4473.33	4473.33	4473.33	4473.33	4473.33	4473.33
			541.8	8494.17	8494.17	8494.17	8494.17	8494.17	8494.17	8494.17		299.3	4418.33	4418.33	4418.33	4418.33	4418.33	4418.33		412.3	7405	7405	7405	7405	7405		299.6	4941.67	4941.67	4941.67	4941.67	4941.67		173.8	5661.67	5661.67	5661.67	5661.67	5661.67		299.4	4559.17	4559.17	4559.17	4559.17	4559.17	4559.17
			541.7	8394.17	8394.17	8394.17	8394.17	8394.17	8394.17	8394.17		299.2	4465.83	4465.83	4465.83	4465.83	4465.83	4465.83		412.2	7432.22	7432.22	7432.22	7432.22	7432.22		299.5	4865.83	4865.83	4865.83	4865.83	4865.83		173.7	5615.83	5615.83	5615.83	5615.83	5615.83		299.3	4550	4550	4550	4550	4550	4550
			541.6	8440	8440	8440	8440	8440	8440	8440		299.1	4496.67	4496.67	4496.67	4496.67	4496.67	4496.67		412.1	7410	7410	7410	7410	7410		299.4	4835	4835	4835	4835	4835		173.6	5546.67	5546.67	5546.67	5546.67	5546.67		299.2	4486.67	4486.67	4486.67	4486.67	4486.67	4486.67
			541.5	8283.33	8283.33	8283.33	8283.33	8283.33	8283.33	8283.33		299	4349.17	4349.17	4349.17	4349.17	4349.17	4349.17		412	7512.78	7512.78	7512.78	7512.78	7512.78		299.3	4865.83	4865.83	4865.83	4865.83	4865.83		173.5	5548.33	5548.33	5548.33	5548.33	5548.33		299.1	4635.83	4635.83	4635.83	4635.83	4635.83	4635.83
			541.4	8164.17	8164.17	8164.17	8164.17	8164.17	8164.17	8164.17		298.9	4501.67	4501.67	4501.67	4501.67	4501.67	4501.67		411.9	7437.22	7437.22	7437.22	7437.22	7437.22		299.2	4865.83	4865.83	4865.83	4865.83	4865.83		173.4	5545.83	5545.83	5545.83	5545.83	5545.83		299	4612.5	4612.5	4612.5	4612.5	4612.5	4612.5
			541.3	8195	8195	8195	8195	8195	8195	8195		298.8	4335.83	4335.83	4335.83	4335.83	4335.83	4335.83		411.8	7466.11	7466.11	7466.11	7466.11	7466.11		299.1	4766.67	4766.67	4766.67	4766.67	4766.67		173.3	5601.67	5601.67	5601.67	5601.67	5601.67		298.9	4475	4475	4475	4475	4475	4475
			541.2	8262.5	8262.5	8262.5	8262.5	8262.5	8262.5	8262.5		298.7	4556.67	4556.67	4556.67	4556.67	4556.67	4556.67		411.7	7358.89	7358.89	7358.89	7358.89	7358.89		299	4830.83	4830.83	4830.83	4830.83	4830.83		173.2	5595.83	5595.83	5595.83	5595.83	5595.83		298.8	4448.33	4448.33	4448.33	4448.33	4448.33	4448.33
			541.1	8153.33	8153.33	8153.33	8153.33	8153.33	8153.33	8153.33		298.6	4370.83	4370.83	4370.83	4370.83	4370.83	4370.83		411.6	7408.33	7408.33	7408.33	7408.33	7408.33		298.9	4864.17	4864.17	4864.17	4864.17	4864.17		173.1	5566.67	5566.67	5566.67	5566.67	5566.67		298.7	4416.67	4416.67	4416.67	4416.67	4416.67	4416.67
			541	8150	8150	8150	8150	8150	8150	8150		298.5	4513.33	4513.33	4513.33	4513.33	4513.33	4513.33		411.5	7361.67	7361.67	7361.67	7361.67	7361.67		298.8	4896.67	4896.67	4896.67	4896.67	4896.67		173	5565.83	5565.83	5565.83	5565.83	5565.83		298.6	4559.17	4559.17	4559.17	4559.17	4559.17	4559.17
			540.9	8098.33	8098.33	8098.33	8098.33	8098.33	8098.33	8098.33		298.4	4378.33	4378.33	4378.33	4378.33	4378.33	4378.33		411.4	7516.11	7516.11	7516.11	7516.11	7516.11		298.7	4840.83	4840.83	4840.83	4840.83	4840.83		172.9	5553.33	5553.33	5553.33	5553.33	5553.33		298.5	4449.17	4449.17	4449.17	4449.17	4449.17	4449.17
			540.8	8053.33	8053.33	8053.33	8053.33	8053.33	8053.33	8053.33		298.3	4535	4535	4535	4535	4535	4535		411.3	7438.89	7438.89	7438.89	7438.89	7438.89		298.6	4812.5	4812.5	4812.5	4812.5	4812.5		172.8	5526.67	5526.67	5526.67	5526.67	5526.67		298.4	4472.5	4472.5	4472.5	4472.5	4472.5	4472.5
			540.7	8167.5	8167.5	8167.5	8167.5	8167.5	8167.5	8167.5		298.2	4410	4410	4410	4410	4410	4410		411.2	7476.11	7476.11	7476.11	7476.11	7476.11		298.5	4778.33	4778.33	4778.33	4778.33	4778.33		172.7	5658.33	5658.33	5658.33	5658.33	5658.33		298.3	4450.83	4450.83	4450.84	4450.83	4450.83	4450.84
			540.6	8031.67	8031.67	8031.67	8031.67	8031.67	8031.67	8031.67		298.1	4535	4535	4535	4535	4535	4535		411.1	7483.33	7483.33	7483.33	7483.33	7483.33		298.4	4698.33	4698.33	4698.33	4698.33	4698.33		172.6	5548.33	5548.33	5548.33	5548.33	5548.33		298.2	4432.5	4432.5	4432.5	4432.5	4432.5	4432.5
			540.5	8161.67	8161.67	8161.67	8161.67	8161.67	8161.67	8161.67		298	4458.33	4458.33	4458.33	4458.33	4458.33	4458.33		411	7368.33	7368.33	7368.33	7368.33	7368.33		298.3	4855.83	4855.83	4855.83	4855.83	4855.83		172.5	5613.33	5613.33	5613.33	5613.33	5613.33		298.1	4463.33	4463.33	4463.34	4463.33	4463.33	4463.34
			540.4	7971.67	7971.67	7971.67	7971.67	7971.67	7971.67	7971.67		297.9	4414.17	4414.17	4414.17	4414.17	4414.17	4414.17		410.9	7294.44	7294.44	7294.44	7294.44	7294.44		298.2	4950	4950	4950	4950	4950		172.4	5666.67	5666.67	5666.67	5666.67	5666.67		298	4411.67	4411.67	4411.67	4411.67	4411.67	4411.67
			540.3	8015.83	8015.83	8015.83	8015.83	8015.83	8015.83	8015.83		297.8	4323.33	4323.33	4323.33	4323.33	4323.33	4323.33		410.8	7386.11	7386.11	7386.11	7386.11	7386.11		298.1	4840.83	4840.83	4840.83	4840.83	4840.83		172.3	5631.67	5631.67	5631.67	5631.67	5631.67		297.9	4455	4455	4455	4455	4455	4455
			540.2	7872.5	7872.5	7872.5	7872.5	7872.5	7872.5	7872.5		297.7	4524.17	4524.17	4524.17	4524.17	4524.17	4524.17		410.7	7410	7410	7410	7410	7410		298	4752.5	4752.5	4752.5	4752.5	4752.5		172.2	5570.83	5570.83	5570.83	5570.83	5570.83		297.8	4594.17	4594.17	4594.17	4594.17	4594.17	4594.17
			540.1	7891.67	7891.67	7891.67	7891.67	7891.67	7891.67	7891.67		297.6	4480.83	4480.83	4480.83	4480.83	4480.83	4480.83		410.6	7488.89	7488.89	7488.89	7488.89	7488.89		297.9	4909.17	4909.17	4909.17	4909.17	4909.17		172.1	5569.17	5569.17	5569.17	5569.17	5569.17		297.7	4518.33	4518.33	4518.34	4518.33	4518.33	4518.34
			540	7850	7850	7850	7850	7850	7850	7850		297.5	4345	4345	4345	4345	4345	4345		410.5	7441.11	7441.11	7441.11	7441.11	7441.11		297.8	4857.5	4857.5	4857.5	4857.5	4857.5		172	5547.5	5547.5	5547.5	5547.5	5547.5		297.6	4420.83	4420.83	4420.84	4420.83	4420.83	4420.84
			539.9	7749.17	7749.17	7749.17	7749.17	7749.17	7749.17	7749.17		297.4	4428.33	4428.33	4428.33	4428.33	4428.33	4428.33		410.4	7412.22	7412.22	7412.22	7412.22	7412.22		297.7	4929.17	4929.17	4929.17	4929.17	4929.17		171.9	5511.67	5511.67	5511.67	5511.67	5511.67		297.5	4449.17	4449.17	4449.18	4449.17	4449.17	4449.18
			539.8	7627.5	7627.5	7627.5	7627.5	7627.5	7627.5	7627.5		297.3	4427.5	4427.5	4427.5	4427.5	4427.5	4427.5		410.3	7439.44	7439.44	7439.44	7439.44	7439.44		297.6	4815.83	4815.83	4815.83	4815.83	4815.83		171.8	5475	5475	5475	5475	5475		297.4	4489.17	4489.17	4489.18	4489.17	4489.17	4489.18
			539.7	7877.5	7877.5	7877.5	7877.5	7877.5	7877.5	7877.5		297.2	4485	4485	4485	4485	4485	4485		410.2	7376.67	7376.67	7376.67	7376.67	7376.67		297.5	4915	4915	4915	4915	4915		171.7	5541.67	5541.67	5541.67	5541.67	5541.67		297.3	4425	4425	4425.01	4425	4425	4425.01
			539.6	7791.67	7791.67	7791.67	7791.67	7791.67	7791.67	7791.67		297.1	4500	4500	4500	4500	4500	4500		410.1	7530	7530	7530	7530	7530		297.4	4960.83	4960.83	4960.83	4960.83	4960.83		171.6	5725	5725	5725	5725	5725		297.2	4435.83	4435.83	4435.85	4435.83	4435.83	4435.85
			539.5	7580.83	7580.83	7580.83	7580.83	7580.83	7580.83	7580.83		297	4412.5	4412.5	4412.5	4412.5	4412.5	4412.5		410	7412.78	7412.78	7412.78	7412.78	7412.78		297.3	4877.5	4877.5	4877.5	4877.5	4877.5		171.5	5469.17	5469.17	5469.17	5469.17	5469.17		297.1	4450.83	4450.83	4450.85	4450.83	4450.83	4450.85
			539.4	7698.33	7698.33	7698.33	7698.33	7698.33	7698.33	7698.33		296.9	4470.83	4470.83	4470.83	4470.83	4470.83	4470.83		409.9	7434.44	7434.44	7434.44	7434.44	7434.44		297.2	4905.83	4905.83	4905.84	4905.83	4905.84		171.4	5491.67	5491.67	5491.67	5491.67	5491.67		297	4475	4475	4475.03	4475	4475	4475.03
			539.3	7679.17	7679.17	7679.17	7679.17	7679.17	7679.17	7679.17		296.8	4467.5	4467.5	4467.5	4467.5	4467.5	4467.5		409.8	7492.22	7492.22	7492.22	7492.22	7492.22		297.1	4830	4830	4830	4830	4830		171.3	5490.83	5490.83	5490.83	5490.83	5490.83		296.9	4475.83	4475.83	4475.86	4475.83	4475.83	4475.86
			539.2	7657.5	7657.5	7657.5	7657.5	7657.5	7657.5	7657.5		296.7	4439.17	4439.17	4439.17	4439.17	4439.17	4439.17		409.7	7480	7480	7480	7480	7480		297	4940	4940	4940	4940	4940		171.2	5583.33	5583.33	5583.33	5583.33	5583.33		296.8	4431.67	4431.67	4431.7	4431.67	4431.67	4431.7
			539.1	7517.5	7517.5	7517.5	7517.5	7517.5	7517.5	7517.5		296.6	4420	4420	4420	4420	4420	4420		409.6	7487.78	7487.78	7487.78	7487.78	7487.78		296.9	4864.17	4864.17	4864.17	4864.17	4864.17		171.1	5673.33	5673.33	5673.33	5673.33	5673.33		296.7	4492.5	4492.5	4492.54	4492.5	4492.5	4492.54
			539	7706.67	7706.67	7706.67	7706.67	7706.67	7706.67	7706.67		296.5	4453.33	4453.33	4453.33	4453.33	4453.33	4453.33		409.5	7466.11	7466.11	7466.11	7466.11	7466.11		296.8	4768.33	4768.33	4768.34	4768.33	4768.34		171	5452.5	5452.5	5452.5	5452.5	5452.5		296.6	4371.67	4371.67	4371.72	4371.67	4371.67	4371.72
			538.9	7627.5	7627.5	7627.5	7627.5	7627.5	7627.5	7627.5		296.4	4469.17	4469.17	4469.17	4469.17	4469.17	4469.17		409.4	7291.11	7291.11	7291.11	7291.11	7291.11		296.7	4708.33	4708.33	4708.34	4708.33	4708.34		170.9	5642.5	5642.5	5642.5	5642.5	5642.5		296.5	4465	4465	4465.06	4465	4465	4465.06
			538.8	7748.33	7748.33	7748.33	7748.33	7748.33	7748.33	7748.33		296.3	4419.17	4419.17	4419.17	4419.17	4419.17	4419.17		409.3	7385	7385	7385	7385	7385		296.6	4826.67	4826.67	4826.67	4826.67	4826.67		170.8	5519.17	5519.17	5519.17	5519.17	5519.17		296.4	4453.33	4453.33	4453.41	4453.33	4453.33	4453.41
			538.7	7556.67	7556.67	7556.67	7556.67	7556.67	7556.67	7556.67		296.2	4460.83	4460.83	4460.83	4460.83	4460.83	4460.83		409.2	7447.22	7447.22	7447.22	7447.22	7447.22		296.5	4798.33	4798.33	4798.34	4798.33	4798.34		170.7	5498.33	5498.34	5498.33	5498.33	5498.34		296.3	4511.67	4511.67	4511.75	4511.67	4511.67	4511.75
			538.6	7550	7550	7550	7550	7550	7550	7550		296.1	4444.17	4444.17	4444.17	4444.17	4444.17	4444.17		409.1	7371.11	7371.11	7371.11	7371.11	7371.11		296.4	4805.83	4805.83	4805.84	4805.83	4805.84		170.6	5601.67	5601.68	5601.67	5601.67	5601.68		296.2	4474.17	4474.17	4474.27	4474.17	4474.17	4474.27
			538.5	7543.33	7543.33	7543.33	7543.33	7543.33	7543.33	7543.33		296	4451.67	4451.67	4451.67	4451.67	4451.67	4451.67		409	7372.78	7372.78	7372.78	7372.78	7372.78		296.3	4810.83	4810.83	4810.85	4810.83	4810.85		170.5	5554.17	5554.18	5554.17	5554.17	5554.18		296.1	4495.83	4495.83	4495.96	4495.83	4495.83	4495.96
			538.4	7612.5	7612.5	7612.5	7612.5	7612.5	7612.5	7612.5		295.9	4465.83	4465.83	4465.83	4465.83	4465.83	4465.83		408.9	7481.11	7481.11	7481.11	7481.11	7481.11		296.2	4846.67	4846.67	4846.68	4846.67	4846.68		170.4	5544.17	5544.19	5544.17	5544.17	5544.19		296	4339.17	4339.17	4339.31	4339.17	4339.17	4339.31
			538.3	7477.5	7477.5	7477.5	7477.5	7477.5	7477.5	7477.5		295.8	4436.67	4436.67	4436.67	4436.67	4436.67	4436.67		408.8	7532.22	7532.22	7532.22	7532.22	7532.22		296.1	4749.17	4749.17	4749.18	4749.17	4749.18		170.3	5513.33	5513.36	5513.33	5513.33	5513.36		295.9	4311.67	4311.67	4311.84	4311.67	4311.67	4311.84
			538.2	7413.33	7413.33	7413.33	7413.33	7413.34	7413.33	7413.34		295.7	4303.33	4303.33	4303.33	4303.33	4303.33	4303.33		408.7	7407.22	7407.22	7407.22	7407.22	7407.22		296	4835.83	4835.83	4835.86	4835.83	4835.86		170.2	5524.17	5524.21	5524.17	5524.17	5524.21		295.8	4395	4395	4395.2	4395	4395	4395.2
			538.1	7520.83	7520.83	7520.83	7520.83	7520.84	7520.83	7520.84		295.6	4479.17	4479.17	4479.17	4479.17	4479.17	4479.17		408.6	7404.44	7404.44	7404.44	7404.44	7404.44		295.9	4981.67	4981.67	4981.69	4981.67	4981.69		170.1	5557.5	5557.56	5557.5	5557.5	5557.56		295.7	4456.67	4456.67	4456.9	4456.67	4456.67	4456.9
			538	7553.33	7553.33	7553.33	7553.33	7553.34	7553.33	7553.34		295.5	4363.33	4363.33	4363.33	4363.33	4363.33	4363.33		408.5	7306.67	7306.67	7306.67	7306.67	7306.67		295.8	4866.67	4866.67	4866.7	4866.67	4866.7		170	5515.83	5515.93	5515.83	5515.83	5515.93		295.6	4382.5	4382.5	4382.77	4382.5	4382.5	4382.77
			537.9	7564.17	7564.17	7564.17	7564.17	7564.17	7564.17	7564.17		295.4	4517.5	4517.5	4517.5	4517.5	4517.5	4517.5		408.4	7419.44	7419.44	7419.44	7419.44	7419.44		295.7	4790	4790	4790.04	4790	4790.04		169.9	5634.17	5634.3	5634.17	5634.17	5634.3		295.5	4429.17	4429.17	4429.49	4429.17	4429.17	4429.49
			537.8	7511.67	7511.67	7511.67	7511.67	7511.68	7511.67	7511.68		295.3	4466.67	4466.67	4466.67	4466.67	4466.67	4466.67		408.3	7407.22	7407.22	7407.22	7407.22	7407.22		295.6	4910	4910	4910.05	4910	4910.05		169.8	5505.83	5506.02	5505.83	5505.83	5506.02		295.4	4375	4375	4375.37	4375	4375	4375.37
			537.7	7515	7515	7515	7515	7515.02	7515	7515.02		295.2	4498.33	4498.33	4498.33	4498.33	4498.33	4498.33		408.2	7495.56	7495.56	7495.56	7495.56	7495.56		295.5	4862.5	4862.5	4862.56	4862.5	4862.56		169.7	5570	5570.26	5570	5570	5570.26		295.3	4428.33	4428.33	4428.77	4428.33	4428.33	4428.77
			537.6	7594.17	7594.17	7594.17	7594.17	7594.19	7594.17	7594.19		295.1	4421.67	4421.67	4421.67	4421.67	4421.67	4421.67		408.1	7468.33	7468.33	7468.33	7468.33	7468.33		295.4	4780.83	4780.83	4780.9	4780.83	4780.9		169.6	5670	5670.36	5670	5670	5670.36		295.2	4401.67	4401.67	4402.17	4401.67	4401.67	4402.17
			537.5	7396.67	7396.67	7396.67	7396.67	7396.7	7396.67	7396.7		295	4401.67	4401.67	4401.67	4401.67	4401.67	4401.67		408	7350	7350	7350	7350	7350		295.3	4824.17	4824.17	4824.25	4824.17	4824.25		169.5	5556.67	5557.17	5556.67	5556.67	5557.17		295.1	4324.17	4324.17	4324.75	4324.17	4324.17	4324.75
			537.4	7427.5	7427.5	7427.5	7427.5	7427.55	7427.5	7427.55		294.9	4364.17	4364.17	4364.17	4364.17	4364.17	4364.17		407.9	7507.78	7507.78	7507.78	7507.78	7507.78		295.2	4895.83	4895.83	4895.93	4895.83	4895.93		169.4	5651.67	5652.35	5651.67	5651.67	5652.35		295	4313.33	4313.33	4314.02	4313.33	4313.33	4314.02
			537.3	7530.83	7530.83	7530.83	7530.83	7530.9	7530.83	7530.9		294.8	4408.33	4408.33	4408.33	4408.33	4408.33	4408.33		407.8	7373.89	7373.89	7373.89	7373.89	7373.89		295.1	4914.17	4914.17	4914.28	4914.17	4914.28		169.3	5542.5	5543.43	5542.5	5542.5	5543.43		294.9	4385.83	4385.83	4386.63	4385.83	4385.83	4386.63
			537.2	7431.67	7431.67	7431.67	7431.67	7431.76	7431.67	7431.76		294.7	4313.33	4313.33	4313.33	4313.33	4313.33	4313.33		407.7	7476.67	7476.67	7476.67	7476.67	7476.67		295	4913.33	4913.33	4913.47	4913.33	4913.47		169.2	5635	5636.27	5635	5635	5636.27		294.8	4289.17	4289.17	4290.08	4289.17	4289.17	4290.08
			537.1	7345	7345	7345	7345	7345.13	7345	7345.13		294.6	4375	4375	4375	4375	4375	4375		407.6	7326.11	7326.11	7326.11	7326.11	7326.11		294.9	4865.83	4865.83	4865.99	4865.83	4865.99		169.1	5622.5	5624.2	5622.5	5622.5	5624.2		294.7	4412.5	4412.5	4413.56	4412.5	4412.5	4413.56
			537	7370	7370	7370	7370	7370.18	7370	7370.18		294.5	4325	4325	4325	4325	4325	4325		407.5	7381.11	7381.11	7381.11	7381.11	7381.11		294.8	4875	4875	4875.19	4875	4875.19		169	5666.67	5668.94	5666.67	5666.67	5668.94		294.6	4326.67	4326.67	4327.88	4326.67	4326.67	4327.88
			536.9	7527.5	7527.5	7527.5	7527.5	7527.75	7527.5	7527.75		294.4	4454.17	4454.17	4454.17	4454.17	4454.17	4454.17		407.4	7504.44	7504.44	7504.44	7504.44	7504.44		294.7	4783.33	4783.33	4783.56	4783.33	4783.56		168.9	5530.83	5533.86	5530.83	5530.83	5533.86		294.5	4382.5	4382.5	4383.9	4382.5	4382.5	4383.9
			536.8	7393.33	7393.33	7393.33	7393.33	7393.68	7393.33	7393.68		294.3	4330.83	4330.83	4330.83	4330.83	4330.83	4330.83		407.3	7559.44	7559.44	7559.44	7559.44	7559.44		294.6	4865.83	4865.83	4866.1	4865.83	4866.1		168.8	5559.17	5563.16	5559.17	5559.17	5563.16		294.4	4366.67	4366.67	4368.28	4366.67	4366.67	4368.28
			536.7	7269.17	7269.17	7269.17	7269.17	7269.65	7269.17	7269.65		294.2	4444.17	4444.17	4444.17	4444.17	4444.17	4444.17		407.2	7380	7380	7380	7380	7380		294.5	4810.83	4810.83	4811.14	4810.83	4811.14		168.7	5667.5	5672.73	5667.5	5667.5	5672.73		294.3	4345.83	4345.83	4347.69	4345.83	4345.83	4347.69
			536.6	7401.67	7401.67	7401.67	7401.67	7402.32	7401.67	7402.32		294.1	4402.5	4402.5	4402.5	4402.5	4402.5	4402.5		407.1	7511.67	7511.67	7511.67	7511.67	7511.67		294.4	4847.5	4847.5	4847.86	4847.5	4847.86		168.6	5539.17	5545.98	5539.17	5539.17	5545.98		294.2	4358.33	4358.33	4360.46	4358.33	4358.33	4360.46
			536.5	7334.17	7334.17	7334.17	7334.17	7335.05	7334.17	7335.05		294	4327.5	4327.5	4327.5	4327.5	4327.5	4327.5		407	7378.89	7378.89	7378.89	7378.89	7378.89		294.3	4784.17	4784.17	4784.59	4784.17	4784.59		168.5	5595	5603.83	5595	5595	5603.83		294.1	4383.33	4383.33	4385.77	4383.33	4383.33	4385.77
			536.4	7297.5	7297.5	7297.5	7297.5	7298.68	7297.5	7298.68		293.9	4355.83	4355.83	4355.83	4355.83	4355.83	4355.83		406.9	7458.33	7458.33	7458.33	7458.33	7458.33		294.2	4753.33	4753.33	4753.83	4753.33	4753.83		168.4	5535	5546.34	5535	5535	5546.34		294	4267.5	4267.5	4270.28	4267.5	4267.5	4270.28
			536.3	7368.33	7368.33	7368.33	7368.33	7369.9	7368.33	7369.9		293.8	4341.67	4341.67	4341.67	4341.67	4341.67	4341.67		406.8	7466.11	7466.11	7466.11	7466.11	7466.11		294.1	4827.5	4827.5	4828.09	4827.5	4828.09		168.3	5730	5744.45	5730	5730	5744.45		293.9	4425	4425	4428.17	4425	4425	4428.17
			536.2	7369.17	7369.17	7369.17	7369.17	7371.24	7369.17	7371.24		293.7	4535.83	4535.83	4535.83	4535.83	4535.83	4535.83		406.7	7455	7455	7455	7455	7455		294	4776.67	4776.67	4777.35	4776.67	4777.35		168.2	5634.17	5652.52	5634.17	5634.17	5652.52		293.8	4392.5	4392.5	4396.11	4392.5	4392.5	4396.11
			536.1	7392.5	7392.5	7392.5	7392.5	7395.22	7392.5	7395.22		293.6	4385.83	4385.83	4385.83	4385.83	4385.83	4385.83		406.6	7472.78	7472.78	7472.78	7472.78	7472.78		293.9	4875.83	4875.83	4876.63	4875.83	4876.63		168.1	5549.17	5572.29	5549.17	5549.17	5572.29		293.7	4394.17	4394.17	4398.28	4394.17	4394.17	4398.28
			536	7326.67	7326.67	7326.67	7326.67	7330.21	7326.67	7330.21		293.5	4500	4500	4500	4500	4500	4500		406.5	7562.22	7562.22	7562.22	7562.22	7562.22		293.8	4807.5	4807.5	4808.43	4807.5	4808.43		168	5697.5	5726.4	5697.5	5697.5	5726.4		293.6	4400	4400	4404.67	4400	4400	4404.67
			535.9	7380.83	7380.83	7380.83	7380.83	7385.41	7380.83	7385.41		293.4	4455.83	4455.83	4455.83	4455.83	4455.83	4455.83		406.4	7370.56	7370.56	7370.56	7370.56	7370.56		293.7	4710.83	4710.83	4711.91	4710.83	4711.91		167.9	5620.83	5656.73	5620.83	5620.83	5656.73		293.5	4374.17	4374.17	4379.45	4374.17	4374.17	4379.45
			535.8	7299.17	7299.17	7299.17	7299.17	7305.05	7299.17	7305.05		293.3	4310	4310	4310	4310	4310	4310		406.3	7390.56	7390.56	7390.56	7390.56	7390.56		293.6	4872.5	4872.5	4873.75	4872.5	4873.75		167.8	5570.83	5615.16	5570.83	5570.83	5615.16		293.4	4350.83	4350.83	4356.81	4350.83	4350.83	4356.81
			535.7	7298.33	7298.33	7298.33	7298.33	7305.83	7298.33	7305.83		293.2	4401.67	4401.67	4401.67	4401.67	4401.67	4401.67		406.2	7388.89	7388.89	7388.89	7388.89	7388.89		293.5	4763.33	4763.33	4764.78	4763.33	4764.78		167.7	5616.67	5670.96	5616.67	5616.67	5670.96		293.3	4309.17	4309.17	4315.92	4309.17	4309.17	4315.92
			535.6	7376.67	7376.67	7376.67	7376.67	7386.15	7376.67	7386.15		293.1	4374.17	4374.17	4374.17	4374.17	4374.17	4374.17		406.1	7372.78	7372.78	7372.78	7372.78	7372.78		293.4	4802.5	4802.5	4804.17	4802.5	4804.17		167.6	5497.5	5563.48	5497.5	5497.5	5563.48		293.2	4276.67	4276.67	4284.29	4276.67	4276.67	4284.29
			535.5	7274.17	7274.17	7274.17	7274.17	7286.07	7274.17	7286.07		293	4466.67	4466.67	4466.67	4466.67	4466.67	4466.67		406	7408.89	7408.89	7408.89	7408.89	7408.89		293.3	4805	4805	4806.92	4805	4806.92		167.5	5605.83	5578.51	5498.77	5498.77	5578.51		293.1	4259.17	4259.17	4267.76	4259.17	4259.17	4267.76
			535.4	7313.33	7313.33	7313.33	7313.33	7328.19	7313.33	7328.19		292.9	4277.5	4277.5	4277.5	4277.51	4277.5	4277.51		405.9	7341.11	7341.11	7341.11	7341.11	7341.11		293.2	4824.17	4824.17	4826.38	4824.17	4826.38		167.4	5564.17	5595.65	5500.04	5500.04	5595.65		293	4349.17	4349.17	4358.83	4349.17	4349.17	4358.83
			535.3	7205.83	7205.83	7205.83	7205.83	7224.23	7205.83	7224.23		292.8	4360.83	4360.83	4360.83	4360.85	4360.83	4360.85		405.8	7301.11	7301.11	7301.11	7301.11	7301.11		293.1	4758.33	4758.33	4760.88	4758.33	4760.88		167.3	5793.33	5615.02	5501.31	5501.3	5615.02		292.9	4342.5	4342.5	4353.35	4342.5	4342.5	4353.35
			535.2	7320	7320	7320	7320	7342.59	7320	7342.59		292.7	4471.67	4471.67	4471.67	4471.69	4471.67	4471.69		405.7	7556.11	7556.11	7556.11	7556.11	7556.11		293	4755.83	4755.83	4758.75	4755.83	4758.75		167.2	5725	5636.83	5502.57	5502.57	5636.83		292.8	4312.5	4312.5	4324.65	4312.5	4312.5	4324.65
			535.1	7420.83	7420.83	7420.83	7420.83	7448.35	7420.83	7448.35		292.6	4365.83	4365.83	4365.83	4365.87	4365.83	4365.87		405.6	7399.44	7399.44	7399.44	7399.44	7399.44		292.9	4820	4820	4823.34	4820	4823.34		167.1	5722.5	5661.19	5503.84	5503.84	5661.2		292.7	4260.83	4260.83	4274.43	4260.83	4260.83	4274.43
			535	7314.17	7314.17	7314.17	7314.17	7347.46	7314.17	7347.46		292.5	4482.5	4482.5	4482.5	4482.56	4482.5	4482.56		405.5	7371.11	7371.11	7371.11	7371.11	7371.11		292.8	4759.17	4759.17	4762.98	4759.17	4762.98		167	5730.83	5687.96	5505.11	5505.11	5687.96		292.6	4285.83	4285.83	4301.04	4285.83	4285.83	4301.04
			534.9	7382.5	7382.5	7382.5	7382.5	7422.47	7382.5	7422.47		292.4	4393.33	4393.33	4393.33	4393.42	4393.33	4393.42		405.4	7469.44	7469.45	7469.44	7469.44	7469.45		292.7	4766.67	4766.67	4771.02	4766.67	4771.02		166.9	5690	5717.05	5506.38	5506.38	5717.06		292.5	4226.67	4226.67	4243.64	4226.67	4226.67	4243.64
			534.8	7134.17	7134.17	7134.17	7134.17	7181.74	7134.17	7181.74		292.3	4531.67	4531.67	4531.67	4531.79	4531.67	4531.79		405.3	7339.44	7339.45	7339.44	7339.44	7339.45		292.6	4764.17	4764.17	4769.12	4764.17	4769.12		166.8	5815	5748.48	5507.65	5507.64	5748.49		292.4	4287.5	4287.5	4306.41	4287.5	4287.5	4306.41
			534.7	7236.67	7132.41	7132.41	7132.41	7188.54	7132.41	7188.54		292.2	4440	4440	4440	4440.18	4440	4440.18		405.2	7442.22	7442.23	7442.22	7442.22	7442.23		292.5	4833.33	4833.33	4838.95	4833.33	4838.95		166.7	5736.67	5781.76	5508.92	5508.91	5781.77		292.3	4302.5	4302.5	4323.52	4302.5	4302.5	4323.52
			534.6	7219.17	7130.65	7130.65	7130.65	7196.33	7130.65	7196.33		292.1	4324.17	4324.17	4324.17	4324.43	4324.17	4324.43		405.1	7418.33	7418.34	7418.33	7418.33	7418.34		292.4	4831.67	4831.67	4838.04	4831.67	4838.04		166.6	5980	5816.48	5510.19	5510.18	5816.49		292.2	4270	4270	4293.32	4270	4270	4293.32
			534.5	7248.33	7128.9	7128.9	7128.9	7205.11	7128.9	7205.11		292	4371.67	4371.67	4371.67	4372.04	4371.67	4372.04		405	7493.33	7493.34	7493.33	7493.33	7493.34		292.3	4818.33	4818.33	4825.55	4818.33	4825.55		166.5	5853.33	5852.14	5511.47	5511.45	5852.16		292.1	4219.17	4219.17	4245	4219.17	4219.17	4245
			534.4	7262.5	7127.14	7127.14	7127.14	7214.77	7127.14	7214.77		291.9	4345	4370.28	4370.28	4370.81	4370.28	4370.81		404.9	7410.56	7410.58	7410.56	7410.56	7410.58		292.2	4823.33	4823.33	4831.5	4823.33	4831.5		166.4	5889.17	5888.03	5512.74	5512.72	5888.05		292	4255	4255	4283.61	4255	4255	4283.61
			534.3	7260	7125.38	7125.38	7125.38	7225.18	7125.38	7225.18		291.8	4386.67	4368.89	4368.89	4369.64	4368.89	4369.64		404.8	7481.67	7481.7	7481.67	7481.67	7481.7		292.1	4693.33	4693.33	4702.55	4693.33	4702.55		166.3	5978.33	5923.35	5514.02	5513.99	5923.38		291.9	4290	4290	4321.61	4290	4290	4321.61
			534.2	7337.5	7123.63	7123.62	7123.63	7236.19	7123.62	7236.2		291.7	4308.33	4367.5	4367.5	4368.56	4367.5	4368.56		404.7	7413.89	7413.95	7413.89	7413.89	7413.95		292	4889.17	4889.17	4899.54	4889.17	4899.54		166.2	5957.5	5957.31	5515.3	5515.25	5957.35		291.8	4169.17	4169.17	4204.03	4169.17	4169.17	4204.03
			534.1	7245	7121.87	7121.87	7121.87	7247.61	7121.87	7247.62		291.6	4384.17	4366.11	4366.11	4367.58	4366.11	4367.58		404.6	7353.33	7413.69	7413.58	7413.58	7413.69		291.9	4795	4795	4806.66	4795	4806.66		166.1	5921.67	5988.74	5516.58	5516.52	5988.79		291.7	4287.5	4287.5	4325.87	4287.5	4287.5	4325.87
			534	7247.5	7120.12	7120.11	7120.12	7259.12	7120.11	7259.13		291.5	4281.67	4364.72	4364.72	4366.75	4364.72	4366.75		404.5	7297.78	7413.45	7413.27	7413.27	7413.45		291.8	4697.5	4697.5	4710.58	4697.5	4710.58		166	5919.17	6016.86	5517.86	5517.79	6016.93		291.6	4315.83	4315.83	4357.99	4315.83	4315.83	4357.99
			533.9	7189.17	7118.36	7118.35	7118.36	7270.41	7118.35	7270.43		291.4	4267.5	4363.33	4363.33	4366.1	4363.33	4366.1		404.4	7440.56	7413.26	7412.95	7412.95	7413.26		291.7	4765.83	4765.83	4780.48	4765.83	4780.48		165.9	5918.33	6040.86	5519.15	5519.06	6040.95		291.5	4279.17	4279.17	4325.39	4279.17	4279.17	4325.39
			533.8	7260	7116.62	7116.6	7116.62	7281.14	7116.6	7281.18		291.3	4310.83	4361.94	4361.94	4365.7	4361.94	4365.7		404.3	7400.56	7413.14	7412.64	7412.64	7413.14		291.6	4756.67	4756.67	4773.03	4756.67	4773.03		165.8	5907.5	6059.78	5520.45	5520.33	6059.9		291.4	4151.67	4151.67	4202.33	4151.67	4151.67	4202.33
			533.7	7179.17	7114.87	7114.84	7114.88	7290.89	7114.84	7290.97		291.2	4406.67	4360.56	4360.56	4365.6	4360.56	4365.6		404.2	7380.56	7413.13	7412.33	7412.33	7413.13		291.5	4812.5	4812.5	4830.75	4812.5	4830.75		165.7	5949.17	6072.8	5521.75	5521.59	6072.96		291.3	4279.17	4152.89	4208.29	4152.89	4152.89	4208.29
			533.6	7310	7113.14	7113.08	7113.17	7299.25	7113.08	7299.39		291.1	4275	4359.17	4359.17	4365.89	4359.17	4365.89		404.1	7431.11	7413.27	7412.02	7412.02	7413.27		291.4	4868.33	4868.33	4888.66	4868.33	4888.66		165.6	6025	6079.83	5523.06	5522.86	6080.02		291.2	4215	4154.11	4214.58	4154.11	4154.11	4214.58
			533.5	7346.67	7111.41	7111.33	7111.49	7305.91	7111.33	7306.16		291	4389.17	4357.78	4357.78	4366.66	4357.78	4366.66		404	7448.89	7413.65	7411.71	7411.71	7413.65		291.3	4782.5	4782.5	4805.1	4782.5	4805.1		165.5	6160	6080.64	5524.38	5524.13	6080.89		291.1	4320	4155.33	4221.2	4155.33	4155.33	4221.2
			533.4	7175.83	7109.71	7109.57	7109.88	7310.55	7109.57	7311		290.9	4312.5	4356.39	4356.39	4368.02	4356.39	4368.02		403.9	7403.33	7414.33	7411.4	7411.4	7414.34		291.2	4725.83	4725.83	4750.91	4725.83	4750.91		165.4	6073.33	6074.72	5525.72	5525.4	6075.04		291	4273.33	4156.55	4228.16	4156.55	4156.55	4228.16
			533.3	7445.83	7108.03	7107.81	7108.38	7312.94	7107.81	7313.73		290.8	4275	4355	4355	4370.1	4355	4370.1		403.8	7213.89	7415.45	7411.09	7411.09	7415.46		291.1	4750	4750	4777.77	4750	4777.77		165.3	6160.83	6062.83	5527.07	5526.67	6063.24		290.9	4367.5	4157.77	4235.47	4157.77	4157.77	4235.47
			533.2	7408.33	7106.41	7106.05	7107.07	7312.72	7106.05	7314.09		290.7	4257.5	4353.61	4353.61	4373.05	4353.61	4373.05		403.7	7382.22	7417.15	7410.78	7410.77	7417.16		291	4866.67	4866.67	4897.36	4866.67	4897.36		165.2	6080.83	6045.5	5528.45	5527.93	6046.02		290.8	4260.83	4158.99	4243.21	4158.99	4158.99	4243.21
			533.1	7393.33	7104.85	7104.3	7106.08	7310.01	7104.3	7312.34		290.6	4464.17	4352.22	4352.22	4377.02	4352.22	4377.02		403.6	7491.67	7419.6	7410.48	7410.46	7419.62		290.9	4810.83	4810.83	4844.68	4810.83	4844.68		165.1	6114.17	6023.21	5529.85	5529.2	6023.86		290.7	4267.5	4160.21	4251.32	4160.21	4160.21	4251.32
			533	7219.17	7103.39	7102.54	7105.6	7304.84	7102.54	7308.75		290.5	4311.67	4350.83	4350.83	4382.19	4350.83	4382.19		403.5	7401.11	7423.01	7410.17	7410.15	7423.03		290.8	4764.17	4764.17	4801.41	4764.17	4801.41		165	6192.5	5996.74	5531.29	5530.47	5997.55		290.6	4271.67	4161.43	4259.78	4161.43	4161.43	4259.78
			532.9	7265.83	7102.09	7100.78	7105.9	7297.35	7100.78	7303.77		290.4	4274.17	4349.44	4349.44	4388.74	4349.44	4388.74		403.4	7439.44	7427.59	7409.87	7409.84	7427.63		290.7	4757.5	4757.5	4798.41	4757.5	4798.41		164.9	6005	5967.23	5532.76	5531.74	5968.25		290.5	4382.5	4162.66	4268.6	4162.66	4162.66	4268.6
			532.8	7277.5	7101	7099.03	7107.39	7287.67	7099.03	7298		290.3	4350.83	4348.06	4348.06	4396.85	4348.06	4396.85		403.3	7385	7433.55	7409.58	7409.53	7433.6		290.6	4745.83	4745.83	4790.66	4745.83	4790.66		164.8	6002.5	5935.56	5534.27	5533.01	5936.83		290.4	4320	4163.88	4277.78	4163.88	4163.88	4277.78
			532.7	7255	7100.22	7097.27	7110.6	7276.16	7097.27	7292.45		290.2	4310.83	4346.67	4346.67	4406.69	4346.67	4406.69		403.2	7336.67	7441.06	7409.29	7409.22	7441.13		290.5	4760	4760	4809.05	4760	4809.05		164.7	6021.67	5902.55	5535.85	5534.28	5904.12		290.3	4199.17	4165.1	4287.3	4165.1	4165.1	4287.3
			532.6	7402.5	7099.89	7095.51	7116.32	7263.23	7095.51	7288.42		290.1	4400	4345.28	4345.28	4418.44	4345.28	4418.44		403.1	7482.78	7450.21	7409.02	7408.91	7450.33		290.4	4845.83	4845.83	4899.4	4845.83	4899.4		164.6	5805.83	5869.19	5537.48	5535.54	5871.13		290.2	4270.83	4166.32	4297.24	4166.32	4166.32	4297.24
			532.5	7195.83	7100.18	7093.76	7125.4	7249.25	7093.76	7287.31		290	4425.83	4343.89	4343.89	4432.22	4343.89	4432.22		403	7487.22	7461.01	7408.77	7408.59	7461.19		290.3	4885	4885	4943.37	4885	4943.37		164.5	5825.83	5836.2	5539.2	5536.81	5838.58		290.1	4242.5	4167.54	4307.5	4167.54	4167.54	4307.5
			532.4	7246.67	7101.3	7092	7138.91	7234.56	7092	7290.77		289.9	4586.67	4342.5	4342.5	4448.07	4342.5	4448.07		402.9	7507.78	7473.29	7408.55	7408.28	7473.56		290.2	4726.67	4726.67	4790.14	4726.67	4790.14		164.4	5700.83	5804.23	5541.01	5538.08	5807.16		290	4389.17	4168.76	4318.07	4168.76	4168.76	4318.07
			532.3	7376.67	7103.57	7090.24	7158.03	7219.55	7090.24	7300.67		289.8	4413.33	4341.11	4341.11	4465.99	4341.11	4465.99		402.8	7578.33	7486.65	7408.37	7407.97	7487.05		290.1	4805.83	4727.26	4796.12	4727.26	4796.12		164.3	5698.33	5773.9	5542.93	5539.35	5777.48		289.9	4327.5	4169.98	4328.91	4169.98	4169.98	4328.91
			532.2	7305.83	7107.43	7088.48	7184.06	7204.58	7088.48	7319.1		289.7	4517.5	4339.72	4339.72	4485.87	4339.72	4485.87		402.7	7455.56	7500.47	7408.24	7407.66	7501.05		290	4957.5	4727.85	4802.39	4727.85	4802.39		164.2	5745.83	5745.49	5544.97	5540.62	5749.84		289.8	4270.83	4171.2	4340.01	4171.2	4171.2	4340.01
			532.1	7330	7113.37	7086.73	7217.77	7189.91	7086.73	7347.6		289.6	4555.83	4338.33	4338.33	4507.49	4338.33	4507.49		402.6	7483.89	7513.91	7408.2	7407.35	7514.76		289.9	4944.17	4728.44	4808.95	4728.44	4808.95		164.1	5605	5719.26	5547.17	5541.88	5724.54		289.7	4325	4172.42	4351.35	4172.42	4172.42	4351.35
			532	7414.17	7122	7084.97	7259.57	7175.77	7084.97	7387.41		289.5	4532.5	4336.94	4336.95	4530.53	4336.94	4530.53		402.5	7468.89	7525.98	7408.26	7407.04	7527.2		289.8	4866.67	4729.04	4815.79	4729.04	4815.79		164	5650	5695.58	5549.54	5543.15	5701.97		289.6	4460.83	4173.64	4362.91	4173.64	4173.64	4362.91
			531.9	7495.83	7134.11	7083.21	7309.01	7162.41	7083.21	7439.1		289.4	4640.83	4335.56	4335.56	4554.49	4335.56	4554.5		402.4	7577.78	7535.65	7408.46	7406.73	7537.38		289.7	4840	4729.63	4822.91	4729.63	4822.91		163.9	5614.17	5674.35	5552.1	5544.42	5682.03		289.5	4338.33	4174.86	4374.62	4174.86	4174.86	4374.62
			531.8	7511.67	7150.61	7081.46	7364.53	7149.9	7081.46	7502.13		289.3	4580	4334.17	4334.18	4578.78	4334.17	4578.78		402.3	7646.11	7541.93	7408.85	7406.41	7544.36		289.6	4855	4730.22	4830.3	4730.22	4830.3		163.8	5619.17	5655.52	5554.88	5545.69	5664.71		289.4	4257.5	4176.09	4386.43	4176.09	4176.09	4386.43
			531.7	7538.33	7172.68	7079.7	7422.82	7138.32	7079.7	7574.41		289.2	4617.5	4332.78	4332.79	4602.64	4332.78	4602.66		402.2	7566.67	7544.15	7409.5	7406.1	7547.55		289.5	4896.67	4730.81	4837.95	4730.81	4837.95		163.7	5600	5639.1	5557.95	5546.96	5650.09		289.3	4317.5	4177.31	4398.29	4177.31	4177.31	4398.29
			531.6	7500	7201.78	7077.94	7479.36	7127.7	7077.94	7652.96		289.1	4645.83	4331.39	4331.42	4625.27	4331.39	4625.3		402.1	7472.78	7542.1	7410.46	7405.79	7546.77		289.4	4773.33	4731.4	4845.82	4731.4	4845.82		163.6	5666.67	5625.02	5561.3	5548.22	5638.09		289.2	4439.17	4178.53	4410.16	4178.53	4178.53	4410.16
			531.5	7875.83	7239.21	7076.19	7528.67	7118.08	7076.18	7733.59		289	4715.83	4330	4330.06	4645.76	4330	4645.82		402	7552.22	7535.96	7411.82	7405.48	7542.3		289.3	4931.67	4732	4853.88	4732	4853.88		163.5	5610.83	5612.99	5564.96	5549.49	5628.45		289.1	4424.17	4179.75	4421.99	4179.75	4179.75	4421.99
			531.4	7741.67	7286.53	7074.43	7564.64	7109.44	7074.43	7811.75		288.9	4560.83	4328.61	4328.72	4663.22	4328.61	4663.34		401.9	7436.67	7526.3	7413.67	7405.17	7534.81		289.2	4878.33	4732.59	4862.11	4732.59	4862.11		163.4	5582.5	5602.83	5569.03	5550.76	5621.1		289	4350.83	4180.97	4433.69	4180.97	4180.97	4433.69
			531.3	8000.83	7345.39	7072.68	7582.75	7101.68	7072.67	7884.49		288.8	4760	4327.23	4327.43	4676.84	4327.22	4677.05		401.8	7557.22	7514.02	7416.16	7404.86	7525.32		289.1	4918.33	4733.18	4870.47	4733.18	4870.47		163.3	5573.33	5594.51	5573.51	5552.03	5615.99		288.9	4443.33	4182.19	4445.19	4182.19	4182.19	4445.19
			531.2	7948.33	7417.45	7070.93	7580.37	7094.75	7070.91	7950.75		288.7	4609.17	4325.84	4326.2	4685.91	4325.83	4686.28		401.7	7431.11	7500.14	7419.37	7404.55	7514.96		289	4839.17	4733.77	4878.94	4733.77	4878.94		163.2	5534.17	5587.69	5578.42	5553.3	5612.82		288.8	4505.83	4183.41	4456.45	4183.41	4183.41	4456.45
			531.1	7954.17	7504.62	7069.18	7557.58	7088.59	7069.16	8012.49		288.6	4595	4324.46	4325.08	4689.92	4324.44	4690.57		401.6	7603.33	7485.69	7423.44	7404.23	7504.9		288.9	4853.33	4734.36	4887.46	4734.36	4887.46		163.1	5600	5582.19	5583.87	5554.57	5611.5		288.7	4580.83	4184.63	4467.4	4184.63	4184.63	4467.4
			531	7993.33	7608.03	7067.43	7516.87	7083.15	7067.4	8073.28		288.5	4688.33	4323.08	4324.14	4688.55	4323.06	4689.66		401.5	7490.56	7471.57	7428.48	7403.92	7496.13		288.8	4866.67	4734.96	4896	4734.96	4896		163	5758.33	5577.88	5589.88	5555.83	5611.93		288.6	4447.5	4185.85	4477.98	4185.85	4185.85	4477.98
			530.9	8149.17	7728.25	7065.69	7463.49	7078.3	7065.64	8138.81		288.4	4616.67	4321.71	4323.49	4681.82	4321.67	4683.68		401.4	7519.44	7458.42	7434.67	7403.61	7489.48		288.7	5068.33	4735.55	4904.5	4735.55	4904.5		162.9	5631.67	5574.6	5596.46	5557.1	5613.96		288.5	4514.17	4187.07	4488.13	4187.07	4187.07	4488.13
			530.8	8315	7865.38	7063.96	7403.18	7073.98	7063.89	8214.85		288.3	4815	4320.35	4323.25	4670.03	4320.28	4673.07		401.3	7519.44	7446.67	7442.06	7403.3	7485.43		288.6	4921.67	4736.14	4912.91	4736.14	4912.91		162.8	5674.17	5572.15	5603.67	5558.37	5617.46		288.4	4435	4188.29	4497.7	4188.3	4188.29	4497.7
			530.7	8286.67	8018.61	7062.25	7341.41	7070.11	7062.13	8306		288.2	4645	4319.01	4323.65	4653.68	4318.89	4658.57		401.2	7501.67	7436.54	7450.7	7402.99	7484.25		288.5	4912.5	4736.73	4921.18	4736.73	4921.18		162.7	5649.17	5570.4	5611.62	5559.64	5622.39		288.3	4552.5	4189.52	4506.64	4189.52	4189.52	4506.65
			530.6	8444.17	8186.1	7060.56	7282.75	7066.65	7060.37	8414.94		288.1	4595.83	4317.7	4324.97	4633.48	4317.5	4641.15		401.1	7465.56	7428.11	7460.59	7402.68	7486.02		288.4	4899.17	4737.32	4929.23	4737.32	4929.23		162.6	5647.5	5569.28	5620.25	5560.91	5628.63		288.2	4614.17	4190.74	4514.94	4190.75	4190.74	4514.95
			530.5	8560	8364.79	7058.9	7230.23	7063.52	7058.61	8541.59		288	4507.5	4316.45	4327.58	4610.25	4316.11	4622.06		401	7515	7421.25	7471.71	7402.37	7490.59		288.3	4820.83	4737.92	4937.04	4737.92	4937.04		162.5	5594.17	5568.64	5629.59	5562.17	5636.06		288.1	4550	4191.96	4522.55	4191.98	4191.96	4522.57
			530.4	8605	8549.52	7057.28	7185.39	7060.66	7056.86	8682.29		287.9	4585	4315.29	4331.95	4584.87	4314.72	4602.66		400.9	7498.33	7415.79	7483.85	7402.05	7497.59		288.2	4955.83	4738.51	4944.52	4738.51	4944.52		162.4	5805	5568.4	5639.8	5563.44	5644.75		288	4460	4193.18	4529.41	4193.23	4193.18	4529.46
			530.3	8925	8734.27	7055.74	7148.64	7058.02	7055.1	8831.36		287.8	4705.83	4314.28	4338.65	4558.23	4313.33	4584.49		400.8	7467.22	7411.54	7496.73	7401.74	7506.53		288.1	4964.17	4739.1	4951.64	4739.1	4951.64		162.3	5713.33	5568.48	5650.74	5564.71	5654.52		287.9	4501.67	4194.4	4535.49	4194.5	4194.4	4535.6
			530.2	8838.33	8911.86	7054.28	7119.65	7055.57	7053.34	8981.34		287.7	4640	4313.48	4348.34	4531.17	4311.94	4569.1		400.7	7561.67	7408.29	7509.99	7401.43	7516.85		288	4991.67	4739.7	4958.33	4739.69	4958.33		162.2	5721.67	5568.84	5662.43	5565.98	5665.29		287.8	4525	4195.63	4540.64	4195.83	4195.62	4540.86
			530.1	9143.33	9074.38	7052.96	7097.39	7053.28	7051.59	9123.25		287.6	4626.67	4313.02	4361.71	4504.42	4310.56	4558.03		400.6	7383.89	7405.83	7523.13	7401.12	7527.84		287.9	5020	4740.29	4964.54	4740.29	4964.55		162.1	5741.67	5569.4	5674.92	5567.25	5677.07		287.7	4576.67	4196.86	4544.81	4197.27	4196.84	4545.25
			530	9101.67	9213.02	7051.81	7080.66	7051.11	7049.83	9247.11		287.5	4558.33	4313.07	4379.39	4478.59	4309.17	4552.72		400.5	7635.56	7403.99	7535.56	7400.81	7538.73		287.8	4924.17	4740.9	4970.22	4740.88	4970.24		162	5658.33	5570.12	5688.14	5568.51	5689.74		287.6	4576.67	4198.09	4548.09	4198.89	4198.06	4548.95
			529.9	9444.17	9319.94	7050.89	7068.29	7049.03	7048.07	9343.94		287.4	4455	4313.85	4401.87	4454.17	4307.78	4554.34		400.4	7613.89	7402.6	7546.66	7400.5	7548.77		287.7	4849.17	4741.51	4975.24	4741.47	4975.28		161.9	5625.83	5570.97	5701.99	5569.78	5703.19		287.5	4612.5	4199.35	4550.44	4200.85	4199.28	4552.08
			529.8	9522.5	9389.28	7050.3	7059.28	7047.02	7046.32	9406.94		287.3	4599.17	4315.78	4429.35	4431.49	4306.39	4563.85		400.3	7556.67	7401.56	7555.84	7400.19	7557.21		287.6	4930	4742.14	4979.62	4742.06	4979.7		161.8	5678.33	5571.93	5716.45	5571.05	5717.33		287.4	4565.83	4200.66	4551.88	4203.37	4200.5	4554.9
			529.7	9520.83	9416.77	7050.11	7052.67	7045.08	7044.56	9430.97		287.2	4569.17	4319.23	4461.47	4410.78	4305	4581.47		400.2	7531.11	7400.75	7562.47	7399.87	7563.34		287.5	5039.17	4742.81	4983.33	4742.65	4983.49		161.7	5700	5572.96	5731.43	5572.32	5732.08		287.3	4501.67	4202.04	4552.39	4206.83	4201.72	4557.81
			529.6	9378.33	9400.59	7050.45	7047.76	7043.18	7042.8	9413.58		287.1	4616.67	4325.01	4497.2	4392.12	4303.61	4607.11		400.1	7491.11	7400.11	7566.1	7399.56	7566.65		287.4	4966.67	4743.55	4986.34	4743.25	4986.65		161.6	5829.17	5574.05	5746.77	5573.59	5747.24		287.2	4601.67	4203.59	4551.89	4211.75	4202.95	4561.34
			529.5	9321.67	9341.59	7051.45	7044	7041.32	7041.04	9355.22		287	4609.17	4333.82	4534.73	4375.54	4302.22	4639.65		400	7584.44	7399.59	7566.54	7399.25	7566.88		287.3	5040	4744.41	4988.63	4743.84	4989.21		161.5	5798.33	5575.19	5762.33	5574.86	5762.67		287.1	4511.67	4205.44	4550.35	4218.98	4204.17	4566.44
			529.4	9292.5	9241.92	7053.29	7041.01	7039.49	7039.29	9257.85		286.9	4685	4347.02	4571.47	4361	4300.83	4677.82		399.9	7491.67	7399.14	7563.74	7398.94	7563.95		287.2	4917.5	4745.49	4990.18	4744.43	4991.24		161.4	5805	5576.37	5777.96	5576.12	5778.2		287	4569.17	4207.85	4547.94	4229.5	4205.39	4574.52
			529.3	9122.5	9109	7056.14	7038.51	7037.67	7037.53	9128.74		286.8	4750	4365.88	4604.24	4348.36	4299.44	4719.59		399.8	7627.78	7398.75	7557.82	7398.63	7557.94		287.1	4962.5	4746.93	4990.98	4745.02	4992.88		161.3	5663.33	5577.56	5793.46	5577.39	5793.63		286.9	4518.33	4211.26	4544.69	4244.69	4206.61	4587.42
			529.2	8833.33	8950.1	7060.19	7036.32	7035.88	7035.77	8975.17		286.7	4741.67	4392.45	4629.68	4337.45	4298.06	4763.47		399.7	7555	7398.39	7549.11	7398.32	7549.18		287	5023.33	4748.98	4991.02	4745.61	4994.39		161.2	5775.83	5578.78	5808.64	5578.66	5808.77		286.8	4628.33	4216.36	4540.62	4266.2	4207.83	4607.52
			529.1	8795	8773.25	7065.68	7034.31	7034.09	7034.02	8805.29		286.6	4797.5	4428.86	4644.86	4328.11	4296.67	4808.49		399.6	7544.44	7398.05	7538.2	7398.01	7538.24		286.9	5003.33	4752.02	4990.32	4746.21	4996.13		161.1	5815	5580.01	5823.25	5579.93	5823.34		286.7	4593.33	4224.4	4535.79	4295.55	4209.05	4637.64
			529	8640	8586.52	7072.82	7032.42	7032.31	7032.26	8627.29		286.5	4850.83	4477.8	4647.79	4320.14	4295.28	4855.18		399.5	7554.44	7397.72	7525.68	7397.69	7525.7		286.8	4963.33	4756.66	4988.79	4746.8	4998.65		161	5796.67	5581.26	5837.07	5581.2	5837.13		286.6	4702.5	4237.18	4530.19	4334.44	4210.27	4681.27
			528.9	8430.83	8397.47	7081.75	7030.58	7030.54	7030.5	8448.84		286.4	4815.83	4542.58	4637.97	4313.38	4293.89	4906.15		399.4	7597.78	7397.39	7512.17	7397.38	7512.18		286.7	4990.83	4763.77	4986.54	4747.39	5002.91		160.9	5937.5	5582.51	5849.93	5582.46	5849.97		286.5	4742.5	4257.44	4523.82	4383.55	4211.49	4741.82
			528.8	8317.5	8212.87	7092.62	7028.79	7028.77	7028.74	8276.81		286.3	5061.67	4626.06	4616.4	4307.64	4292.5	4965.11		399.3	7469.44	7397.08	7498.27	7397.07	7498.28		286.6	5015.83	4774.63	4983.61	4747.98	5010.26		160.8	5927.5	5583.76	5861.59	5583.73	5861.62		286.4	4868.33	4289.4	4516.87	4442.47	4212.71	4823.31
			528.7	8078.33	8037.8	7105.6	7027.01	7027	7026.99	8116.46		286.2	5080.83	4732.76	4585.44	4302.78	4291.11	5038.76		399.2	7478.89	7396.76	7484.54	7396.76	7484.54		286.5	5061.67	4791.06	4980.03	4748.57	5022.52		160.7	5854.17	5585.02	5871.7	5585	5871.72		286.3	4896.67	4338.93	4509.39	4509.1	4213.93	4929.55
			528.6	8040.83	7875.96	7120.58	7025.24	7025.24	7025.23	7971.32		286.1	5124.17	4864.74	4548.24	4298.63	4289.72	5132.16		399.1	7239.44	7396.45	7471.39	7396.45	7471.39		286.4	5045	4815.53	4975.85	4749.17	5042.22		160.6	5857.5	5586.28	5880.28	5586.27	5880.29		286.2	5045	4413.57	4501.45	4578.77	4215.16	5063.48
			528.5	7794.17	7729.67	7137.39	7023.48	7023.48	7023.47	7843.6		286	5271.67	5027.07	4508.14	4295.08	4288.33	5253.62		399	7546.67	7396.14	7459.15	7396.14	7459.15		286.3	5039.17	4851.3	4971.11	4749.76	5072.65		160.5	6037.5	5587.55	5887.19	5587.54	5887.2		286.1	5290	4523.45	4493.1	4644.82	4216.38	5228.61
			528.4	7868.33	7600.13	7155.76	7021.72	7021.72	7021.72	7734.18		285.9	5427.5	5219.72	4468.17	4292	4286.94	5406.01		398.9	7546.11	7395.83	7448.07	7395.82	7448.07		286.2	5145.83	4902.49	4965.86	4750.35	5118		160.4	5713.33	5588.81	5891.99	5588.8	5891.99		286	5449.17	4681.89	4484.39	4699.09	4217.6	5430.17
			528.3	7658.33	7488.11	7175.21	7019.96	7019.96	7019.96	7643.37		285.8	5562.5	5445.4	4430.68	4289.32	4285.56	5594.29		398.8	7558.33	7395.51	7438.23	7395.51	7438.23		286.1	5223.33	4974.12	4960.15	4750.94	5183.33		160.3	5848.33	5590.08	5894.89	5590.07	5894.89		285.9	5615	4901.93	4475.37	4734.11	4218.82	5673.78
			528.2	7510	7392.47	7195.03	7018.2	7018.21	7018.2	7569.3		285.7	5795.83	5701.14	4397.22	4286.94	4284.17	5816.97		398.7	7383.89	7395.2	7429.64	7395.2	7429.64		286	5243.33	5071.96	4954.03	4751.54	5274.45		160.2	5885	5591.34	5895.89	5591.34	5895.89		285.8	6002.5	5197.93	4466.17	4743.77	4220.04	5967.79
			528.1	7583.33	7312.02	7214.4	7016.45	7016.45	7016.45	7509.98		285.6	6033.33	5983.98	4368.56	4284.81	4282.78	6071.8		398.6	7462.22	7394.89	7422.28	7394.89	7422.28		285.9	5446.67	5202.14	4947.54	4752.13	5397.55		160.1	5859.17	5592.61	5894.77	5592.61	5894.78		285.7	6307.5	5584.92	4456.83	4727.26	4221.26	6326.49
			528	7491.67	7245.31	7232.33	7014.69	7014.69	7014.69	7462.95		285.5	6333.33	6286.17	4344.9	4282.86	4281.39	6351.15		398.5	7464.44	7394.58	7416.12	7394.58	7416.12		285.8	5615	5370.58	4940.76	4752.72	5558.62		160	5780	5593.88	5891.67	5593.88	5891.67		285.6	6683.33	6069.26	4447.42	4687.32	4222.48	6759.04
			527.9	7330.83	7190.74	7247.74	7012.93	7012.93	7012.93	7425.55		285.4	6569.17	6597.25	4325.91	4281.06	4280	6644.22		398.4	7285	7394.27	7410.99	7394.27	7410.99		285.7	5736.67	5581.97	4933.76	4753.31	5762.41		159.9	5720	5595.15	5886.82	5595.14	5886.82		285.5	7238.33	6649.4	4437.99	4630.33	4223.7	7270.31
			527.8	7388.33	7146.76	7259.73	7011.17	7011.18	7011.17	7395.31		285.3	6947.5	6903.37	4311.03	4279.37	4278.61	6936.55		398.3	7311.67	7393.96	7406.78	7393.96	7406.78		285.6	6100.83	5838.47	4926.59	4753.9	6011.16		159.8	5887.5	5596.41	5880.25	5596.41	5880.25		285.4	8053.33	7311.73	4428.58	4564.61	4224.92	7855.07
			527.7	7416.67	7111.78	7267.47	7009.42	7009.42	7009.42	7369.82		285.2	7194.17	7188.51	4299.61	4277.76	4277.22	7211.44		398.2	7257.22	7393.64	7403.35	7393.64	7403.35		285.5	6320.83	6138.19	4919.31	4754.5	6303.01		159.7	5918.33	5597.68	5872	5597.68	5872		285.3	8457.5	8023.48	4419.28	4497.79	4226.14	8488.26
			527.6	7186.67	7084.06	7270.14	7007.66	7007.66	7007.66	7346.54		285.1	7565	7434.12	4290.96	4276.21	4275.83	7449.63		398.1	7393.33	7393.33	7400.6	7393.33	7400.6		285.4	6607.5	6473.56	4911.97	4755.09	6630.44		159.6	5888.33	5598.95	5862.48	5598.95	5862.48		285.2	9074.17	8733.56	4410.13	4435.93	4227.36	9124.89
			527.5	7300.83	7062.28	7267.56	7005.9	7005.9	7005.9	7323.94		285	7750.83	7625.62	4284.44	4274.71	4274.44	7635.88		398	7360.56	7360.56	7365.94	7360.56	7365.94		285.3	6904.17	6830.16	4904.62	4755.68	6979.1		159.5	5810	5600.22	5851.85	5600.22	5851.85		285.1	9704.17	9377.08	4401.15	4382.64	4228.59	9703.7
			527.4	7256.67	7045.28	7259.86	7004.15	7004.15	7004.15	7300.99		284.9	7655.83	7744.97	4279.52	4273.24	4273.06	7751.62		397.9	7355.56	7355.56	7359.49	7355.56	7359.49		285.2	7400.83	7186.51	4897.31	4756.27	7327.54		159.4	5965.83	5601.49	5840.21	5601.49	5840.21		285	10075.8	9879.18	4392.38	4339.68	4229.81	10151.6
			527.3	7347.5	7032.05	7247.42	7002.39	7002.39	7002.39	7277.07		284.8	7819.17	7787.71	4275.76	4271.79	4271.67	7791.93		397.8	7339.44	7339.44	7342.29	7339.44	7342.29		285.1	7533.33	7515.29	4890.06	4756.86	7648.49		159.3	5961.67	5602.75	5827.9	5602.75	5827.9		284.9	10445	10179.3	4383.85	4306.68	4231.03	10407.8
			527.2	7358.33	7021.84	7230.73	7000.63	7000.63	7000.63	7251.93		284.7	7717.5	7744.88	4272.82	4270.36	4270.28	7747.51		397.7	7375	7375	7377.03	7375	7377.03		285	7896.67	7786.44	4882.95	4757.46	7911.93		159.2	5899.17	5604.02	5815.14	5604.02	5815.14		284.8	10480.8	10237.2	4375.59	4282.68	4232.25	10431
			527.1	7128.33	7013.88	7210.92	6998.88	6998.88	6998.88	7225.92		284.6	7711.67	7624.75	4270.43	4268.95	4268.89	7626.35		397.6	7332.78	7332.78	7334.22	7332.78	7334.22		284.9	8099.17	7971.81	4875.99	4758.05	8089.75		159.1	5934.17	5605.29	5802.11	5605.29	5802.11		284.7	10178.3	10039.5	4367.7	4266.06	4233.47	10206.3
			527	7258.33	7007.62	7188.97	6997.12	6997.12	6997.12	7199.47		284.5	7338.33	7433	4268.42	4267.54	4267.5	7433.95		397.5	7343.33	7343.33	7344.34	7343.33	7344.34		284.8	8187.5	8050.48	4869.23	4758.64	8161.07		159	5884.17	5606.56	5789.02	5606.56	5789.02		284.6	9688.33	9618.34	4360.13	4255.06	4234.69	9764.15
			526.9	7194.17	7002.62	7165.87	6995.36	6995.36	6995.36	7173.13		284.4	7150	7185.87	4266.65	4266.14	4266.11	7186.43		397.4	7410.56	7410.56	7411.25	7410.56	7411.25		284.7	8076.67	8013.22	4862.67	4759.23	8116.66		158.9	5970.83	5607.83	5776.04	5607.83	5776.04		284.5	9243.33	9029.88	4352.89	4248.31	4235.91	9159.26
			526.8	7289.17	6998.57	7142.56	6993.6	6993.6	6993.6	7147.53		284.3	6860.83	6899.16	4265.03	4264.74	4264.72	6899.48		397.3	7336.11	7336.11	7336.59	7336.11	7336.59		284.6	8010	7864.53	4856.35	4759.82	7961.05		158.8	5820.83	5609.09	5763.34	5609.09	5763.34		284.4	8482.5	8342.41	4346	4244.44	4237.13	8458.59
			526.7	7152.5	6995.21	7119.86	6991.85	6991.85	6991.85	7123.22		284.2	6628.33	6590.6	4263.5	4263.34	4263.33	6590.79		397.2	7441.11	7441.11	7441.43	7441.11	7441.43		284.5	7817.5	7621.66	4850.28	4760.42	7711.52		158.7	5750.83	5610.36	5751.1	5610.36	5751.1		284.3	7768.33	7626.65	4339.45	4242.53	4238.35	7731.94
			526.6	7158.33	6992.35	7098.36	6990.09	6990.09	6990.09	7100.62		284.1	6201.67	6276.66	4262.04	4261.95	4261.94	6276.76		397.1	7357.22	7357.22	7357.44	7357.22	7357.44		284.4	7319.17	7310.82	4844.47	4761.01	7394.28		158.6	5605.83	5611.63	5739.37	5611.63	5739.37		284.2	7056.67	6940.52	4333.27	4241.9	4239.57	7036.55
			526.5	6988.33	6989.83	7078.54	6988.33	6988.33	6988.33	7080.04		284	6060.83	5971.3	4260.61	4260.56	4260.56	5971.35		397	7237.78	7237.78	7237.92	7237.78	7237.92		284.3	7014.17	6961.98	4838.94	4761.6	7039.32		158.5	5690	5612.9	5728.22	5612.9	5728.22		284.1	6269.17	6323.87	4327.51	4242.05	4240.79	6411.85
			526.4	7260	7260.98	7334.1	7260	7260	7260	7335.08		283.9	5718.33	5684.74	4259.19	4259.17	4259.17	5684.77		396.9	7351.67	7351.67	7351.76	7351.67	7351.76		284.2	6715	6603.87	4833.69	4762.19	6675.37		158.4	5614.17	5614.17	5717.84	5614.17	5717.84		284	5898.33	5800.8	4322.13	4242.67	4242.02	5881.57
			526.3	7056.67	7057.3	7116.66	7056.67	7056.67	7056.67	7117.29		283.8	5343.33	5425.45	4257.79	4257.78	4257.78	5425.47		396.8	7388.89	7388.89	7388.95	7388.89	7388.95		284.1	6360.83	6260.25	4828.75	4762.79	6326.22		158.3	5720	5720	5812.74	5720	5812.74		283.9	5429.17	5375.53	4317.1	4243.57	4243.24	5449.74
			526.2	7162.5	7162.91	7210.39	7162.5	7162.5	7162.5	7210.79		283.7	5201.67	5195.78	4256.4	4256.39	4256.39	5195.79		396.7	7365	7365	7365.04	7365	7365.04		284	5999.17	5948.05	4824.13	4763.38	6008.8		158.2	5715	5715	5797.53	5715	5797.53		283.8	5125	5043.51	4312.43	4244.62	4244.46	5111.65
			526.1	7141.67	7141.93	7179.43	7141.67	7141.67	7141.67	7179.69		283.6	4997.5	4999.49	4255	4255	4255	4999.49		396.6	7271.67	7271.67	7271.69	7271.67	7271.69		283.9	5734.17	5677.13	4819.8	4763.97	5732.95		158.1	5699.17	5699.17	5772.3	5699.17	5772.3		283.7	4853.33	4795.21	4308.09	4245.76	4245.68	4857.71
			526	7226.67	7226.83	7256.06	7226.67	7226.67	7226.67	7256.23		283.5	4954.17	4833.57	4253.61	4253.61	4253.61	4833.58		396.5	7310.56	7310.56	7310.57	7310.56	7310.57		283.8	5356.67	5451.2	4815.75	4764.56	5502.39		158	5683.33	5683.33	5747.88	5683.33	5747.88		283.6	4683.33	4615.03	4304.1	4246.94	4246.9	4672.26
			525.9	7159.17	7159.27	7181.75	7159.17	7159.17	7159.17	7181.85		283.4	4717.5	4697.72	4252.22	4252.22	4252.22	4697.72		396.4	7361.67	7361.67	7361.68	7361.67	7361.68		283.7	5457.5	5269.34	4811.99	4765.15	5316.18		157.9	5692.5	5692.5	5749.18	5692.5	5749.18		283.5	4479.17	4488.18	4300.49	4248.14	4248.12	4540.57
			525.8	7176.67	7176.73	7193.79	7176.67	7176.67	7176.67	7193.85		283.3	4650.83	4587.59	4250.83	4250.83	4250.83	4587.59		396.3	7413.33	7413.33	7413.34	7413.33	7413.34		283.6	5102.5	5127.58	4808.51	4765.75	5170.35		157.8	5698.33	5698.33	5747.87	5698.33	5747.87		283.4	4539.17	4402.05	4297.21	4249.35	4249.34	4449.93
			525.7	7149.17	7149.2	7162.02	7149.17	7149.17	7149.17	7162.06		283.2	4449.17	4500.51	4249.44	4249.44	4249.44	4500.51		396.2	7286.11	7286.11	7286.11	7286.11	7286.11		283.5	4991.67	5020.3	4805.3	4766.34	5059.27		157.7	5812.5	5812.5	5855.67	5812.5	5855.67		283.3	4512.5	4345.47	4294.23	4250.57	4250.56	4389.14
			525.6	7292.5	7292.52	7302.03	7292.5	7292.5	7292.5	7302.05		283.1	4379.17	4432.5	4248.06	4248.06	4248.06	4432.5		396.1	7448.33	7448.33	7448.34	7448.33	7448.34		283.4	4871.67	4941.36	4802.36	4766.93	4976.79		157.6	5754.17	5754.17	5791.6	5754.17	5791.6		283.2	4348.33	4309.24	4291.54	4251.78	4251.78	4349
			525.5	7107.5	7107.51	7114.47	7107.5	7107.5	7107.5	7114.48		283	4323.33	4380.23	4246.67	4246.67	4246.67	4380.23		396	7435.56	7435.56	7435.56	7435.56	7435.56		283.3	4855.83	4884.8	4799.66	4767.52	4916.94		157.5	5644.17	5644.17	5676.46	5644.17	5676.46		283.1	4461.67	4286.89	4289.13	4253	4253	4323.01
			525.4	7237.5	7237.51	7242.54	7237.5	7237.5	7237.5	7242.55		282.9	4403.33	4340.74	4245.28	4245.28	4245.28	4340.74		395.9	7373.89	7373.89	7373.89	7373.89	7373.89		283.2	4877.5	4845.33	4797.22	4768.11	4874.44		157.4	5720.83	5720.83	5748.62	5720.83	5748.62		283	4287.5	4273.81	4286.98	4254.23	4254.22	4306.57
			525.3	7216.67	7216.67	7220.28	7216.67	7216.67	7216.67	7220.28		282.8	4429.17	4311.06	4243.89	4243.89	4243.89	4311.06		395.8	7302.22	7302.22	7302.22	7302.22	7302.22		283.1	4935	4818.5	4795.03	4768.71	4844.83		157.3	5723.33	5723.33	5747.14	5723.33	5747.14		282.9	4249.17	4266.47	4285.12	4255.45	4255.45	4296.15
			525.2	7222.5	7222.5	7225.05	7222.5	7222.5	7222.5	7225.05		282.7	4242.5	4289.25	4242.5	4242.5	4242.5	4289.25		395.7	7289.44	7289.44	7289.44	7289.44	7289.44		283	4897.5	4800.76	4793.06	4769.3	4824.52		157.2	5623.33	5623.33	5643.63	5623.33	5643.63		282.8	4256.67	4262.71	4283.52	4256.67	4256.67	4289.57
			525.1	7242.5	7242.5	7244.28	7242.5	7242.5	7242.5	7244.28		282.6	4355	4386.97	4355	4355	4355	4386.97		395.6	7344.44	7344.44	7344.44	7344.44	7344.44		282.9	4945.83	4789.36	4791.29	4769.89	4810.77		157.1	5643.33	5643.33	5660.58	5643.33	5660.58		282.7	4314.17	4317.41	4338.42	4314.17	4314.17	4341.66
			525	6984.17	6984.17	6985.4	6984.17	6984.17	6984.17	6985.4		282.5	4338.33	4360.01	4338.33	4338.33	4338.33	4360.01		395.5	7426.67	7426.67	7426.67	7426.67	7426.67		282.8	4822.5	4782.29	4789.72	4770.48	4801.53		157	5665	5665	5679.6	5665	5679.6		282.6	4328.33	4330.03	4350.19	4328.33	4328.33	4351.89
			524.9	7084.17	7084.17	7085.01	7084.17	7084.17	7084.17	7085.01		282.4	4377.5	4391.92	4377.5	4377.5	4377.5	4391.92		395.4	7360	7360	7360	7360	7360		282.7	4729.17	4778.09	4788.33	4771.07	4795.35		156.9	5660.83	5660.83	5673.14	5660.83	5673.14		282.5	4286.67	4287.53	4306.33	4286.67	4286.67	4307.2
			524.8	7211.67	7211.67	7212.23	7211.67	7211.67	7211.67	7212.23		282.3	4435	4444.52	4435	4435	4435	4444.52		395.3	7410	7410	7410	7410	7410		282.6	4771.67	4775.75	4787.12	4771.67	4791.21		156.8	5698.33	5698.33	5708.65	5698.33	5708.65		282.4	4333.33	4333.76	4350.98	4333.33	4333.33	4351.42
			524.7	7255	7255	7255.38	7255	7255	7255	7255.38		282.2	4310	4316.17	4310	4310	4310	4316.17		395.2	7275	7275	7275	7275	7275		282.5	4869.17	4871.5	4882.97	4869.17	4885.3		156.7	5627.5	5627.5	5636.14	5627.5	5636.14		282.3	4121.67	4121.88	4137.5	4121.67	4121.67	4137.71
			524.6	7088.33	7088.33	7088.58	7088.33	7088.33	7088.33	7088.58		282.1	4310	4313.96	4310	4310	4310	4313.96		395.1	7198.33	7198.33	7198.33	7198.33	7198.33		282.4	4816.67	4817.97	4828.98	4816.67	4830.28		156.6	5690.83	5690.83	5698.04	5690.83	5698.04		282.2	4115	4115.1	4129.19	4115	4115	4129.29
			524.5	7126.67	7126.67	7126.83	7126.67	7126.67	7126.67	7126.83		282	4365	4367.5	4365	4365	4365	4367.5		395	7327.22	7327.22	7327.22	7327.22	7327.22		282.3	4833.33	4834.05	4844.29	4833.33	4845		156.5	5657.5	5657.5	5663.47	5657.5	5663.47		282.1	4393.33	4393.38	4406.02	4393.33	4393.33	4406.07
			524.4	7170.83	7170.83	7170.94	7170.83	7170.83	7170.83	7170.94		281.9	4283.33	4284.89	4283.33	4283.33	4283.33	4284.89		394.9	7365	7365	7365	7365	7365		282.2	4790	4790.38	4799.74	4790	4800.13		156.4	5761.67	5761.67	5766.61	5761.67	5766.61		282	4293.33	4293.35	4304.66	4293.33	4293.33	4304.68
			524.3	7109.17	7109.17	7109.23	7109.17	7109.17	7109.17	7109.23		281.8	4278.33	4279.29	4278.33	4278.33	4278.33	4279.29		394.8	7317.22	7317.22	7317.22	7317.22	7317.22		282.1	4715	4715.2	4723.65	4715	4723.85		156.3	5751.67	5751.67	5755.74	5751.67	5755.74		281.9	4140.83	4140.84	4150.92	4140.83	4140.83	4150.93
			524.2	7140	7140	7140.04	7140	7140	7140	7140.04		281.7	4446.67	4447.25	4446.67	4446.67	4446.67	4447.25		394.7	7398.89	7398.89	7398.89	7398.89	7398.89		282	4777.5	4777.6	4785.16	4777.5	4785.27		156.2	5667.5	5667.5	5670.84	5667.5	5670.84		281.8	4386.67	4386.67	4395.64	4386.67	4386.67	4395.64
			524.1	7228.33	7228.33	7228.36	7228.33	7228.33	7228.33	7228.36		281.6	4352.5	4352.85	4352.5	4352.5	4352.5	4352.85		394.6	7307.22	7307.22	7307.22	7307.22	7307.22		281.9	4787.5	4787.55	4794.28	4787.5	4794.33		156.1	5591.67	5591.67	5594.39	5591.67	5594.39		281.7	4345.83	4345.83	4353.8	4345.83	4345.83	4353.8
			524	7100.83	7100.83	7100.85	7100.83	7100.83	7100.83	7100.85		281.5	4414.17	4414.37	4414.17	4414.17	4414.17	4414.37		394.5	7435	7435	7435	7435	7435		281.8	4831.67	4831.69	4837.64	4831.67	4837.67		156	5698.33	5698.33	5700.56	5698.33	5700.56		281.6	4243.33	4243.33	4250.41	4243.33	4243.33	4250.41
			523.9	7060	7060	7060.01	7060	7060	7060	7060.01		281.4	4247.5	4247.62	4247.5	4247.5	4247.5	4247.62		394.4	7418.33	7418.33	7418.33	7418.33	7418.33		281.7	4829.17	4829.18	4834.43	4829.17	4834.44		155.9	5628.33	5628.33	5630.14	5628.33	5630.14		281.5	4327.5	4327.5	4333.77	4327.5	4327.5	4333.77
			523.8	7180.83	7180.83	7180.84	7180.83	7180.83	7180.83	7180.84		281.3	4292.5	4292.57	4292.5	4292.5	4292.5	4292.57		394.3	7271.11	7271.11	7271.11	7271.11	7271.11		281.6	4827.5	4827.51	4832.13	4827.5	4832.13		155.8	5628.33	5628.33	5629.79	5628.33	5629.79		281.4	4282.5	4282.5	4288.04	4282.5	4282.5	4288.04
			523.7	7116.67	7116.67	7116.67	7116.67	7116.67	7116.67	7116.67		281.2	4297.5	4297.54	4297.5	4297.5	4297.5	4297.54		394.2	7273.33	7273.33	7273.33	7273.33	7273.33		281.5	4793.33	4793.34	4797.39	4793.33	4797.39		155.7	5775	5775	5776.17	5775	5776.17		281.3	4192.5	4192.5	4197.39	4192.5	4192.5	4197.39
			523.6	7207.5	7207.5	7207.5	7207.5	7207.5	7207.5	7207.5		281.1	4310	4310.02	4310	4310	4310	4310.02		394.1	7254.44	7254.44	7254.44	7254.44	7254.44		281.4	4602.5	4602.5	4606.05	4602.5	4606.05		155.6	5774.17	5774.17	5775.11	5774.17	5775.11		281.2	4331.67	4331.67	4335.97	4331.67	4331.67	4335.97
			523.5	7074.17	7074.17	7074.17	7074.17	7074.17	7074.17	7074.17		281	4208.33	4208.35	4208.33	4208.33	4208.33	4208.35		394	7267.22	7267.22	7267.22	7267.22	7267.22		281.3	4819.17	4819.17	4822.27	4819.17	4822.27		155.5	5746.67	5746.67	5747.42	5746.67	5747.42		281.1	4311.67	4311.67	4315.45	4311.67	4311.67	4315.45
			523.4	7108.33	7108.33	7108.33	7108.33	7108.33	7108.33	7108.33		280.9	4396.67	4396.67	4396.67	4396.67	4396.67	4396.67		393.9	7376.11	7376.11	7376.11	7376.11	7376.11		281.2	4756.67	4756.67	4759.38	4756.67	4759.38		155.4	5684.17	5684.17	5684.76	5684.17	5684.76		281	4248.33	4248.33	4251.66	4248.33	4248.33	4251.66
			523.3	7196.67	7196.67	7196.67	7196.67	7196.67	7196.67	7196.67		280.8	4438.33	4438.34	4438.33	4438.33	4438.33	4438.34		393.8	7325	7325	7325	7325	7325		281.1	4670.83	4670.83	4673.2	4670.83	4673.2		155.3	5753.33	5753.33	5753.81	5753.33	5753.81		280.9	4231.67	4231.67	4234.59	4231.67	4231.67	4234.59
			523.2	7112.5	7112.5	7112.5	7112.5	7112.5	7112.5	7112.5		280.7	4367.5	4367.5	4367.5	4367.5	4367.5	4367.5		393.7	7238.33	7238.33	7238.33	7238.33	7238.33		281	4813.33	4813.33	4815.39	4813.33	4815.39		155.2	5737.5	5737.5	5737.87	5737.5	5737.87		280.8	4300.83	4300.83	4303.39	4300.83	4300.83	4303.39
			523.1	7233.33	7233.33	7233.33	7233.33	7233.33	7233.33	7233.33		280.6	4345.83	4345.83	4345.83	4345.83	4345.83	4345.83		393.6	7333.33	7333.33	7333.33	7333.33	7333.33		280.9	4829.17	4829.17	4830.95	4829.17	4830.95		155.1	5740	5740	5740.29	5740	5740.29		280.7	4275	4275	4277.24	4275	4275	4277.24
			523	7237.5	7237.5	7237.5	7237.5	7237.5	7237.5	7237.5		280.5	4365	4365	4365	4365	4365	4365		393.5	7348.33	7348.33	7348.33	7348.33	7348.33		280.8	4736.67	4736.67	4738.22	4736.67	4738.22		155	5680.83	5680.83	5681.06	5680.83	5681.06		280.6	4208.33	4208.33	4210.28	4208.33	4208.33	4210.28

## Sheet: Fig. 2
Fig. 2B The representative number density of gypsum crystallites versus time for various supersaturation (σ) values									Fig. 2C Gypsum nucleation rates obey classical nucleation theory													Fig. 2D The total cluster ions near the surfaces
OH-functionalized surface									CH3		hybrid		OH		NH4		COOH		SO3			Type	Number of cluster ions	error
σ = 0.97		σ = 1.24		σ = 1.43		σ = 1.63			1/σ2	ln (J0)	1/σ2	ln (J0)	1/σ2	ln (J0)	1/σ2	ln (J0)	1/σ2	ln (J0)	1/σ2	ln (J0)		CH3	74.6667	27.9684
time (min)	number of nuclei	time (min)	number of nuclei	time (min)	number of nuclei	time (min)	number of nuclei		1.06923	9.45358	1.06923	8.73685	1.06923	10.4093	1.06923	8.88	1.06923	10.4823	1.06923	10.7751		Hybrid	47.5294	5.90241
2.2	4	1.7	2	0.5	4	5.6	10		0.64682	10.1235	0.64682	9.86	0.64682	10.6731	0.64682	9.05	0.64682	11.2336	0.64682	11.2819		COOH	47.6078	4.02034
4.2	5	3	5	1.5	6	7	13		0.49067	10.8301	0.49067	10.0432	0.49067	11.0942	0.49067	9.84	0.49067	11.675	0.49067	11.8194		NH2	34.5882	1.20294
5.4	9	4.4	7	6.7	13	8.4	19		0.37416	11.5218	0.37416	10.3181	0.37416	11.3888	0.37416	10.15	0.37416	11.9758	0.37416	12.175		SO3	16.9608	2.46545
7	8	6	9	11	19	10.3	25															OH	1.37255	9.80196
9.3	11	7.4	12			12.6	29
17.2	22	10.6	15
19.7	23	15.9	23
21.4	24	18.2	27
		20	29
		21.5	30
		23.3	32

## Sheet: Fig. 3
Fig. 3A Time evolution of cluster number and free ions					Fig. 3B Time evolution of Ca-So and Ca-Ow bond numbers
Time	Cluster number	Free ions			Time	Bond number(Ca-So)	Bond number(Ca-Ow)
0	0	150			0	0.16	7.05333
0.1	0	150			0.1	0.17333	7.53333
0.2	1	147			0.2	0.18667	7.54667
0.3	1	147			0.3	0.22667	7.49333
0.4	1	147			0.4	0.26667	7.33333
0.5	2	144			0.5	0.32	7.33333
0.6	2	144			0.6	0.36	7.25333
0.7	2	144			0.7	0.37333	7.17333
0.8	3	141			0.8	0.41333	7.14667
0.9	5	135			0.9	0.46667	7.06667
1	5	135			1	0.48	7.05333
1.1	5	135			1.1	0.49333	7.01333
1.2	7	128			1.2	0.54667	6.90667
1.3	8	125			1.3	0.57333	6.85333
1.4	8	124			1.4	0.62667	6.81333
1.5	9	121			1.5	0.65333	6.78667
1.6	9	121			1.6	0.68	6.68
1.7	11	115			1.7	0.73333	6.69333
1.8	11	113			1.8	0.77333	6.56
1.9	11	112			1.9	0.81333	6.54667
2	12	109			2	0.84	6.49333
2.1	13	106			2.1	0.88	6.42667
2.2	14	101			2.2	0.90667	6.33333
2.3	15	98			2.3	0.93333	6.33333
2.4	15	98			2.4	0.93333	6.36
2.5	16	93			2.5	0.98667	6.22667
2.6	16	93			2.6	1	6.21333
2.7	16	93			2.7	1	6.28
2.8	16	92			2.8	1.01333	6.17333
2.9	16	89			2.9	1.05333	6.12
3	16	87			3	1.06667	6.10667
3.1	16	87			3.1	1.08	6.05333
3.2	16	85			3.2	1.10667	5.98667
3.3	15	83			3.3	1.14667	5.98667
3.4	15	81			3.4	1.16	5.98667
3.5	14	81			3.5	1.18667	5.90667
3.6	14	80			3.6	1.2	5.89333
3.7	14	80			3.7	1.2	5.85333
3.8	17	73			3.8	1.22667	5.85333
3.9	17	67			3.9	1.26667	5.77333
4	17	65			4	1.29333	5.84
4.1	18	62			4.1	1.30667	5.69333
4.2	19	58			4.2	1.32	5.70667
4.3	19	54			4.3	1.34667	5.77333
4.4	19	53			4.4	1.36	5.72
4.5	19	53			4.5	1.36	5.70667
4.6	18	54			4.6	1.36	5.64
4.7	18	54			4.7	1.36	5.70667
4.8	18	54			4.8	1.36	5.65333
4.9	18	54			4.9	1.36	5.73333
5	16	54			5	1.4	5.61333
5.1	16	53			5.1	1.41333	5.57333
5.2	16	51			5.2	1.42667	5.58667
5.3	17	46			5.3	1.45333	5.58667
5.4	17	43			5.4	1.48	5.48
5.5	17	43			5.5	1.48	5.50667
5.6	17	42			5.6	1.50667	5.50667
5.7	17	41			5.7	1.53333	5.37333
5.8	15	41			5.8	1.56	5.4
5.9	15	37			5.9	1.6	5.32
6	15	37			6	1.61333	5.36
6.1	15	37			6.1	1.62667	5.24
6.2	15	37			6.2	1.62667	5.22667
6.3	16	33			6.3	1.64	5.24
6.4	16	32			6.4	1.66667	5.18667
6.5	16	32			6.5	1.66667	5.29333
6.6	15	32			6.6	1.68	5.2
6.7	15	30			6.7	1.69333	5.24
6.8	15	29			6.8	1.70667	5.17333
6.9	15	29			6.9	1.72	5.13333
7	16	26			7	1.73333	5.06667
7.1	16	24			7.1	1.74667	5.12
7.2	16	24			7.2	1.74667	5.10667
7.3	15	24			7.3	1.76	5.08
7.4	15	24			7.4	1.78667	5.02667
7.5	13	24			7.5	1.81333	4.93333
7.6	13	24			7.6	1.82667	4.98667
7.7	13	24			7.7	1.82667	5.01333
7.8	13	24			7.8	1.82667	5
7.9	13	24			7.9	1.82667	5.04
8	13	24			8	1.82667	4.97333
8.1	12	24			8.1	1.85333	4.98667
8.2	13	23			8.2	1.85333	5
8.3	13	23			8.3	1.85333	4.94667
8.4	13	23			8.4	1.86667	4.92
8.5	12	23			8.5	1.88	4.88
8.6	11	23			8.6	1.90667	4.84
8.7	11	23			8.7	1.92	4.84
8.8	11	23			8.8	1.92	4.82667
8.9	11	23			8.9	1.92	4.8
9	11	23			9	1.92	4.8
9.1	11	23			9.1	1.93333	4.81333
9.2	12	20			9.2	1.96	4.76
9.3	12	18			9.3	1.97333	4.76
9.4	12	18			9.4	1.97333	4.66667
9.5	12	18			9.5	1.98667	4.76
9.6	12	18			9.6	2	4.78667
9.7	12	18			9.7	2.01333	4.68
9.8	12	18			9.8	2.02667	4.68
9.9	12	18			9.9	2.02667	4.64
10	12	18			10	2.02667	4.70667
10.1	12	18			10.1	2.05333	4.65333
10.2	12	18			10.2	2.06667	4.68
10.3	12	18			10.3	2.06667	4.61333
10.4	12	18			10.4	2.08	4.52
10.5	10	17			10.5	2.12	4.58667
10.6	10	17			10.6	2.13333	4.53333
10.7	10	17			10.7	2.14667	4.50667
10.8	10	17			10.8	2.14667	4.46667
10.9	10	17			10.9	2.14667	4.50667
11	9	17			11	2.17333	4.41333
11.1	9	15			11.1	2.18667	4.53333
11.2	9	15			11.2	2.18667	4.37333
11.3	9	15			11.3	2.18667	4.45333
11.4	9	15			11.4	2.21333	4.37333
11.5	9	15			11.5	2.21333	4.42667
11.6	9	15			11.6	2.21333	4.34667
11.7	9	15			11.7	2.21333	4.41333
11.8	9	15			11.8	2.21333	4.4
11.9	9	15			11.9	2.21333	4.36
12	9	15			12	2.22667	4.36
12.1	9	15			12.1	2.24	4.42667
12.2	9	15			12.2	2.24	4.45333
12.3	9	15			12.3	2.25333	4.34667
12.4	9	15			12.4	2.25333	4.37333
12.5	9	15			12.5	2.25333	4.37333
12.6	9	15			12.6	2.26667	4.37333
12.7	9	15			12.7	2.26667	4.37333
12.8	9	15			12.8	2.26667	4.29333
12.9	9	15			12.9	2.28	4.34667
13	8	15			13	2.29333	4.28
13.1	8	15			13.1	2.29333	4.25333
13.2	8	15			13.2	2.29333	4.34667
13.3	8	15			13.3	2.29333	4.33333
13.4	8	15			13.4	2.29333	4.33333
13.5	8	15			13.5	2.32	4.25333
13.6	8	15			13.6	2.32	4.2
13.7	8	15			13.7	2.32	4.30667
13.8	8	15			13.8	2.33333	4.28
13.9	7	15			13.9	2.34667	4.22667
14	7	14			14	2.36	4.30667
14.1	7	14			14.1	2.37333	4.17333
14.2	7	14			14.2	2.37333	4.2
14.3	7	14			14.3	2.37333	4.2
14.4	7	14			14.4	2.4	4.12
14.5	7	14			14.5	2.4	4.14667
14.6	7	14			14.6	2.4	4.04
14.7	6	14			14.7	2.41333	4.16
14.8	6	14			14.8	2.41333	4.16
14.9	6	14			14.9	2.41333	4.13333
15	6	14			15	2.42667	4.08
15.1	6	14			15.1	2.42667	4.12
15.2	6	12			15.2	2.44	4.06667
15.3	6	12			15.3	2.44	4.09333
15.4	6	12			15.4	2.44	4.08
15.5	6	12			15.5	2.45333	4.02667
15.6	6	12			15.6	2.45333	4.04
15.7	6	12			15.7	2.45333	4.10667
15.8	6	12			15.8	2.46667	4.04
15.9	6	12			15.9	2.46667	3.98667
16	6	12			16	2.46667	4.01333
16.1	6	12			16.1	2.46667	4.04
16.2	6	12			16.2	2.46667	4.06667
16.3	6	12			16.3	2.48	4.04
16.4	6	12			16.4	2.48	4.05333
16.5	6	12			16.5	2.48	4.04
16.6	6	12			16.6	2.48	3.96
16.7	6	12			16.7	2.48	4.05333
16.8	5	12			16.8	2.49333	4
16.9	5	10			16.9	2.50667	4
17	5	10			17	2.52	4.06667
17.1	5	10			17.1	2.53333	3.97333
17.2	5	10			17.2	2.53333	4
17.3	5	10			17.3	2.52	3.96
17.4	5	10			17.4	2.53333	4.01333
17.5	5	10			17.5	2.56	3.93333
17.6	5	10			17.6	2.56	3.89333
17.7	5	10			17.7	2.56	3.97333
17.8	6	6			17.8	2.57333	3.90667
17.9	6	6			17.9	2.57333	3.94667
18	6	6			18	2.57333	3.88
18.1	6	6			18.1	2.58667	3.84
18.2	6	6			18.2	2.58667	3.86667
18.3	6	6			18.3	2.6	3.81333
18.4	6	6			18.4	2.6	3.86667
18.5	6	6			18.5	2.6	3.85333
18.6	6	6			18.6	2.6	3.89333
18.7	6	6			18.7	2.6	3.89333
18.8	6	6			18.8	2.61333	3.82667
18.9	6	4			18.9	2.64	3.84
19	6	4			19	2.64	3.76
19.1	6	4			19.1	2.65333	3.81333
19.2	6	4			19.2	2.65333	3.78667
19.3	6	4			19.3	2.66667	3.72
19.4	6	4			19.4	2.68	3.77333
19.5	6	4			19.5	2.68	3.73333
19.6	6	4			19.6	2.68	3.73333
19.7	6	4			19.7	2.68	3.73333
19.8	6	4			19.8	2.68	3.74667
19.9	6	4			19.9	2.68	3.77333
20	6	4			20	2.68	3.77333

## Sheet: Fig. 4
Fig. 4A The debonding work of CaSO4 displacing water from surfaces				Fig. 4B The energy ratios (ER) of between CaSO4 and surfaces
	Debonding work (kcal/(mol·Å))	error			ER of CaSO4	error
Hybrid	-297.745	1.66733		Hybrid	0.77132	0.00842
COOH	-285.784	1.83109		COOH	0.63301	0.00692
NH2	-276.49	1.35451		NH2	0.425	0.0034
OH	-268.568	1.52939		OH	0.44316	0.00371
CH3	-240.285	1.26713		CH3	0.07919	0.00117

## Sheet: Fig. 5
Fig. 5A Standard deviation (SD) of potential energy			Fig. 5B Horizontal self-diffusion coefficient (Dxy) of CaSO4 pairs on surfaces				Fig. 5D Ion distribution with the distancealong the direction perpendicular to the surfaces							Fig. 5F
type	SD of Potential Energy (kcal/mol)		type	Dxy (10^-11 m^2/s)	error			CH3	Hybrid	COOH	NH2	OH			Ion number	Maximum Attractive Force	Repulsion Distance
Hybrid	3.63541		Hybrid	67.6157	1.59999		Distance (Å)	Ion number	Ion number	Ion number	Ion number	Ion number			0	-17.6212	3.65
CH3	0.59333		CH3	15.4817	0.85665		3	0	4.78	15.2	18.4	0			15	-24.2331	4.35
							6	1.2	14.96	11.3	16.72	0.02			30	-35.9779	5
							9	4.88	13.12	9.52	1.92	0.04			90	-25.1029	8.25
							12	9.38	9.94	10.62	0.44	0.18			150	-18.778	11.8
							15	11.16	6.28	4.84	0.3	0.32
							18	12.42	4.58	2.18	0.8	0.66
							21	13.74	4.96	2.58	1.34	2.48
							25	18.36	5.96	6.38	1.18	8

## Sheet: Supplementary Fig. 2
Deconvolution of N1s spectrum on substrate with NH2 and COOH groups.
BE_N1s 3	CPS_N1s 3	N 1s_1_N1s 3	Background_N1s 3	Envelope_N1s 3
413.6	7244.44	7244.44	7244.44	7244.44
413.5	7173.33	7173.33	7173.33	7173.33
413.4	7146.11	7146.11	7146.11	7146.11
413.3	7225.56	7225.56	7225.56	7225.56
413.2	7302.22	7302.22	7302.22	7302.22
413.1	7193.89	7193.89	7193.89	7193.89
413	7162.78	7162.78	7162.78	7162.78
412.9	7165	7165	7165	7165
412.8	7245.56	7245.56	7245.56	7245.56
412.7	7187.78	7187.78	7187.78	7187.78
412.6	7256.67	7256.67	7256.67	7256.67
412.5	7222.22	7222.22	7222.22	7222.22
412.4	7303.89	7303.89	7303.89	7303.89
412.3	7252.78	7252.78	7252.78	7252.78
412.2	7213.89	7213.89	7213.89	7213.89
412.1	7093.33	7093.33	7093.33	7093.33
412	7291.67	7291.67	7291.67	7291.67
411.9	7159.44	7159.44	7159.44	7159.44
411.8	7246.67	7246.67	7246.67	7246.67
411.7	7240.56	7240.56	7240.56	7240.56
411.6	7196.67	7196.67	7196.67	7196.67
411.5	7254.44	7254.44	7254.44	7254.44
411.4	7173.89	7173.89	7173.89	7173.89
411.3	7222.22	7222.22	7222.22	7222.22
411.2	7159.44	7159.44	7159.44	7159.44
411.1	7226.67	7226.67	7226.67	7226.67
411	7231.11	7231.11	7231.11	7231.11
410.9	7207.78	7207.78	7207.78	7207.78
410.8	7321.11	7321.11	7321.11	7321.11
410.7	7205	7205	7205	7205
410.6	7110	7110	7110	7110
410.5	7097.22	7097.22	7097.22	7097.22
410.4	7161.11	7161.11	7161.11	7161.11
410.3	7206.67	7206.67	7206.67	7206.67
410.2	7167.22	7167.22	7167.22	7167.22
410.1	7275.56	7275.56	7275.56	7275.56
410	7138.33	7138.33	7138.33	7138.33
409.9	7197.78	7197.78	7197.78	7197.78
409.8	7039.44	7039.44	7039.44	7039.44
409.7	7131.11	7131.11	7131.11	7131.11
409.6	7209.44	7209.44	7209.44	7209.44
409.5	7192.22	7192.22	7192.22	7192.22
409.4	7146.11	7146.11	7146.11	7146.11
409.3	7062.22	7062.22	7062.22	7062.22
409.2	7107.78	7107.78	7107.78	7107.78
409.1	7078.33	7078.33	7078.33	7078.33
409	7131.67	7131.67	7131.67	7131.67
408.9	7311.67	7311.67	7311.67	7311.67
408.8	7189.44	7189.45	7189.44	7189.45
408.7	7207.22	7207.22	7207.22	7207.22
408.6	7087.78	7087.78	7087.78	7087.78
408.5	7230	7230	7230	7230
408.4	7324.44	7324.45	7324.44	7324.45
408.3	7079.44	7079.45	7079.44	7079.45
408.2	7098.89	7098.89	7098.89	7098.89
408.1	7037.78	7037.78	7037.78	7037.78
408	7076.67	7076.67	7076.67	7076.67
407.9	7068.89	7068.9	7068.89	7068.9
407.8	7110	7110.01	7110	7110.01
407.7	7158.33	7158.34	7158.33	7158.34
407.6	7209.44	7209.46	7209.44	7209.46
407.5	7154.44	7154.46	7154.44	7154.46
407.4	7191.11	7191.13	7191.11	7191.13
407.3	7166.67	7166.69	7166.67	7166.69
407.2	7233.33	7233.37	7233.33	7233.37
407.1	7129.44	7129.49	7129.44	7129.49
407	7197.22	7197.27	7197.22	7197.27
406.9	7182.22	7182.29	7182.22	7182.29
406.8	7101.11	7101.19	7101.11	7101.19
406.7	7150.56	7150.65	7150.56	7150.65
406.6	7151.67	7151.79	7151.67	7151.79
406.5	7222.22	7222.37	7222.22	7222.37
406.4	7111.11	7111.3	7111.11	7111.3
406.3	7322.78	7323	7322.78	7323
406.2	7181.11	7181.39	7181.11	7181.39
406.1	7066.67	7067	7066.67	7067
406	7123.89	7124.3	7123.89	7124.3
405.9	7164.44	7164.94	7164.44	7164.94
405.8	7179.44	7180.05	7179.44	7180.05
405.7	7157.22	7157.95	7157.22	7157.95
405.6	7106.11	7106.99	7106.11	7106.99
405.5	7261.11	7262.16	7261.11	7262.16
405.4	7072.78	7074.04	7072.78	7074.04
405.3	7211.67	7213.17	7211.67	7213.17
405.2	7185.56	7187.35	7185.56	7187.35
405.1	7056.11	7058.24	7056.11	7058.24
405	7129.44	7131.96	7129.44	7131.96
404.9	7071.11	7074.08	7071.11	7074.08
404.8	7179.44	7182.94	7179.44	7182.94
404.7	7087.78	7091.89	7087.78	7091.89
404.6	7145.56	7092.16	7087.33	7092.16
404.5	7139.44	7092.53	7086.89	7092.53
404.4	7128.33	7093.01	7086.45	7093.01
404.3	7107.78	7093.63	7086.01	7093.63
404.2	7105	7094.4	7085.56	7094.4
404.1	7106.11	7095.32	7085.12	7095.32
404	7165	7096.43	7084.68	7096.43
403.9	7085.56	7097.72	7084.23	7097.72
403.8	7053.33	7099.24	7083.79	7099.24
403.7	7127.78	7101	7083.35	7101
403.6	7187.78	7103.01	7082.9	7103.01
403.5	7140.56	7105.29	7082.46	7105.29
403.4	7053.89	7107.87	7082.02	7107.87
403.3	7148.33	7110.75	7081.58	7110.75
403.2	7112.78	7113.95	7081.13	7113.95
403.1	7143.33	7117.5	7080.69	7117.5
403	7108.89	7121.4	7080.25	7121.4
402.9	7215.56	7125.67	7079.8	7125.67
402.8	7057.22	7130.33	7079.36	7130.33
402.7	7257.22	7135.39	7078.92	7135.39
402.6	7158.33	7140.82	7078.47	7140.82
402.5	7237.22	7146.64	7078.03	7146.64
402.4	7110.56	7152.82	7077.59	7152.82
402.3	7064.44	7159.34	7077.14	7159.34
402.2	7153.33	7166.2	7076.7	7166.2
402.1	7144.44	7173.35	7076.26	7173.35
402	7185	7180.75	7075.82	7180.75
401.9	7152.78	7188.37	7075.37	7188.37
401.8	7255.56	7196.15	7074.93	7196.15
401.7	7203.33	7204.02	7074.49	7204.02
401.6	7114.44	7211.91	7074.04	7211.91
401.5	7210	7219.73	7073.6	7219.73
401.4	7216.67	7227.4	7073.16	7227.4
401.3	7312.78	7234.84	7072.71	7234.84
401.2	7276.67	7241.96	7072.27	7241.96
401.1	7178.33	7248.65	7071.83	7248.65
401	7256.67	7254.84	7071.39	7254.84
400.9	7243.89	7260.42	7070.94	7260.42
400.8	7256.67	7265.27	7070.5	7265.27
400.7	7295.56	7269.33	7070.06	7269.33
400.6	7195.56	7272.55	7069.61	7272.55
400.5	7229.44	7274.88	7069.17	7274.88
400.4	7185.56	7276.26	7068.73	7276.26
400.3	7325	7276.68	7068.28	7276.68
400.2	7335.56	7276.12	7067.84	7276.12
400.1	7211.67	7274.57	7067.4	7274.57
400	7382.22	7272.06	7066.95	7272.06
399.9	7370	7268.62	7066.51	7268.62
399.8	7204.44	7264.22	7066.07	7264.22
399.7	7185.56	7259.01	7065.63	7259.01
399.6	7333.89	7253.05	7065.18	7253.05
399.5	7289.44	7246.43	7064.74	7246.43
399.4	7206.67	7239.23	7064.3	7239.23
399.3	7267.78	7231.53	7063.85	7231.53
399.2	7209.44	7223.44	7063.41	7223.44
399.1	7194.44	7215.05	7062.97	7215.05
399	7295	7206.44	7062.52	7206.44
398.9	7153.33	7197.7	7062.08	7197.7
398.8	7258.33	7188.93	7061.64	7188.93
398.7	7156.11	7180.19	7061.2	7180.19
398.6	7193.89	7171.57	7060.75	7171.57
398.5	7197.22	7163.12	7060.31	7163.12
398.4	7116.11	7154.88	7059.87	7154.88
398.3	7113.89	7146.92	7059.42	7146.92
398.2	7121.11	7139.26	7058.98	7139.26
398.1	7112.78	7131.92	7058.54	7131.92
398	7146.67	7124.95	7058.09	7124.95
397.9	6941.67	7118.36	7057.65	7118.36
397.8	7115.56	7112.16	7057.21	7112.16
397.7	7102.22	7106.34	7056.77	7106.34
397.6	7164.44	7100.91	7056.32	7100.91
397.5	7157.22	7095.84	7055.88	7095.84
397.4	7081.11	7091.14	7055.44	7091.14
397.3	7163.33	7086.8	7054.99	7086.8
397.2	7147.78	7082.79	7054.55	7082.79
397.1	7046.11	7079.1	7054.11	7079.1
397	6933.89	7075.71	7053.66	7075.71
396.9	6949.44	7072.63	7053.22	7072.63
396.8	7052.78	7069.81	7052.78	7069.81
396.7	7082.78	7097.69	7082.78	7097.69
396.6	7030.56	7043.57	7030.56	7043.57
396.5	6982.22	6993.54	6982.22	6993.54
396.4	7004.44	7014.26	7004.44	7014.26
396.3	7016.11	7024.6	7016.11	7024.6
396.2	7050	7057.32	7050	7057.32
396.1	7133.33	7139.63	7133.33	7139.63
396	7055.56	7060.95	7055.56	7060.95
395.9	6870.56	6875.17	6870.56	6875.17
395.8	6967.22	6971.16	6967.22	6971.16
395.7	7041.11	7044.47	7041.11	7044.47
395.6	7115.56	7118.4	7115.56	7118.4
395.5	7062.22	7064.63	7062.22	7064.63
395.4	7148.89	7150.92	7148.89	7150.92
395.3	7043.33	7045.04	7043.33	7045.04
395.2	7002.78	7004.21	7002.78	7004.21
395.1	7097.78	7098.98	7097.78	7098.98
395	7031.67	7032.67	7031.67	7032.67
394.9	7042.78	7043.61	7042.78	7043.61
394.8	7138.33	7139.02	7138.33	7139.02
394.7	6967.22	6967.8	6967.22	6967.8
394.6	7113.33	7113.81	7113.33	7113.81
394.5	7024.44	7024.83	7024.44	7024.83
394.4	7167.78	7168.1	7167.78	7168.1
394.3	6937.78	6938.04	6937.78	6938.04
394.2	6994.44	6994.66	6994.44	6994.66
394.1	7007.22	7007.4	7007.22	7007.4
394	6973.33	6973.47	6973.33	6973.47
393.9	7043.33	7043.45	7043.33	7043.45
393.8	7011.11	7011.2	7011.11	7011.2
393.7	6992.78	6992.85	6992.78	6992.85
393.6	7026.67	7026.73	7026.67	7026.73

## Sheet: Supplementary Fig. 3
Raman spectrum collected from gypsum nucleated on a COOH functionalized surface
wavenumber (cm-1)	Intensity (a.u.)
1.74072	84312.2
3.59683	84334.3
5.45258	84356
7.30796	67959.9
9.16297	57959.4
11.0176	54517.6
12.8719	56407.1
14.7258	62686.9
16.5772	73540.8
18.4304	84501.1
20.2832	84522.3
22.1356	84543.8
23.9877	84566
25.8373	84588.8
27.6887	50347.7
29.5396	12096.8
31.3903	7509
33.2405	6737.13
35.0883	5788.95
36.9378	5730.53
38.787	4868.23
40.6358	5427.22
42.4821	4961.33
44.3301	4752.92
46.1778	4875.96
48.0252	4699.07
49.87	4864.48
51.7166	4986.42
53.5629	4752.54
55.4088	4366.63
57.2522	3782.36
59.0973	3702.27
60.9421	3549.82
62.7844	3476.81
64.6285	3500.57
66.4722	3478.69
68.3134	3538.95
70.1564	3394.96
71.999	3289.51
73.8392	3312.83
75.6811	3194.46
77.5226	3165.86
79.3616	3063.39
81.2024	2983.61
83.0407	2936.98
84.8808	2981.16
86.7206	2982.43
88.5578	3027.3
90.3968	2970.11
92.2333	2966.1
94.0716	2990.68
95.9095	3019.81
97.7449	2939.51
99.5821	2921
101.417	2847.15
103.253	2859.49
105.087	2912
106.923	2956.16
108.756	2914.64
110.591	2894.81
112.424	2803.86
114.258	2870.59
116.09	2764.81
117.924	2877.37
119.755	2898.74
121.588	2920.07
123.418	2795.64
125.25	2848.32
127.08	2877.49
128.911	2876.71
130.74	2984.94
132.571	2975.94
134.399	2890.57
136.227	2776.74
138.057	2663
139.884	2692.45
141.713	2641.33
143.539	2697.56
145.367	2631.84
147.193	2602.94
149.019	2622.62
150.846	2566.64
152.67	2588.58
154.495	2565.6
156.321	2539.54
158.144	2607.7
159.968	2659.84
161.792	2641.93
163.615	2665.12
165.437	2584.1
167.261	2646.49
169.083	2627.9
170.904	2582.79
172.726	2607.71
174.547	2676.74
176.367	2767.08
178.189	2859.48
180.008	2892.51
181.827	2794.78
183.646	2769.48
185.466	2634.23
187.284	2660.17
189.101	2553.28
190.918	2529.35
192.735	2501.89
194.554	2483.47
196.37	2470.58
198.186	2476.23
200.001	2519.68
201.818	2500.06
203.633	2541.06
205.447	2510.64
207.261	2525.63
209.075	2517.39
210.888	2561.03
212.703	2511.49
214.516	2500.59
216.328	2494.81
218.14	2527.37
219.951	2552.1
221.763	2500.15
223.573	2474.49
225.384	2498.15
227.196	2511.72
229.006	2490.5
230.815	2493.4
232.624	2476.07
234.433	2524.72
236.241	2481.56
238.049	2440.9
239.857	2513.8
241.664	2509.15
243.471	2470.75
245.278	2450.55
247.084	2503.91
248.89	2580.55
250.695	2549.36
252.5	2533.27
254.305	2494.21
256.11	2560.07
257.914	2539.21
259.718	2552.25
261.521	2531.2
263.324	2543.24
265.127	2545.09
266.929	2602.77
268.731	2540.7
270.533	2584.7
272.334	2546.76
274.135	2537.45
275.936	2560.76
277.736	2562.62
279.536	2531.8
281.333	2562.19
283.133	2561.63
284.931	2572.26
286.73	2590.48
288.528	2599.93
290.326	2589.08
292.123	2589.61
293.92	2546.04
295.715	2606.05
297.512	2626.17
299.308	2569.73
301.103	2615.65
302.899	2652.18
304.694	2684.83
306.486	2677.72
308.281	2630.16
310.075	2692.55
311.868	2736.62
313.661	2672.64
315.452	2710
317.245	2715.1
319.037	2636.32
320.829	2669.04
322.618	2659.91
324.41	2698.81
326.201	2665.64
327.991	2645.66
329.779	2609.13
331.569	2644.21
333.358	2618.08
335.145	2611.55
336.934	2534.35
338.723	2604.31
340.509	2616.32
342.296	2634.5
344.084	2589.77
345.869	2605
347.655	2629.26
349.442	2592.55
351.226	2659.65
353.011	2611.11
354.797	2584.28
356.579	2599.68
358.364	2597.88
360.148	2631.67
361.93	2615.84
363.714	2604.31
365.495	2633.64
367.278	2594.81
369.058	2553.66
370.84	2590.75
372.622	2592.63
374.402	2607
376.183	2647.08
377.962	2641.97
379.742	2622.39
381.52	2619.44
383.3	2615.45
385.077	2659.83
386.857	2585.5
388.633	2677.57
390.412	2591.78
392.188	2657.7
393.965	2674.81
395.741	2653.43
397.518	2646.92
399.292	2639.66
401.069	2634.69
402.843	2697.59
404.616	2699.94
406.392	2732.29
408.165	2869.67
409.939	3019.74
411.711	3209.38
413.483	3315.84
415.257	3338.48
417.028	3118.49
418.801	2954.32
420.572	2871.95
422.342	2768.37
424.114	2708.67
425.883	2701.16
427.652	2679.55
429.423	2736.33
431.192	2677.11
432.96	2649.58
434.73	2664.52
436.497	2655.95
438.264	2694.95
440.033	2701.84
441.8	2653.01
443.566	2668.68
445.331	2724.89
447.099	2709.09
448.864	2654.05
450.629	2693.12
452.395	2674.6
454.159	2635.44
455.923	2660.6
457.686	2708.46
459.449	2626.24
461.214	2694.5
462.977	2776.15
464.739	2737
466.5	2732.39
468.262	2762.33
470.025	2779.82
471.785	2787.22
473.546	2832.51
475.306	2878.77
477.065	2877.58
478.825	2964.74
480.586	3023.04
482.344	3192.58
484.103	3290.63
485.861	3543.82
487.618	3849.14
489.376	4360.09
491.133	4921.94
492.889	5249.6
494.645	5073.1
496.401	4639.03
498.159	4124.25
499.914	3662.04
501.669	3440.4
503.424	3263.1
505.178	3192.07
506.932	3163.22
508.686	3146.41
510.439	3161.56
512.192	3304.52
513.944	3569.49
515.697	4317.15
517.449	5746.31
519.2	7799.6
520.951	7763.44
522.702	5793.94
524.453	4423.33
526.203	3738.25
527.953	3364.35
529.703	3176.78
531.45	3066.91
533.199	2948.18
534.947	2958.61
536.695	2901.69
538.443	2891.8
540.191	2871.17
541.938	2860.05
543.685	2853.33
545.432	2776.51
547.178	2816.41
548.922	2799.36
550.667	2793.63
552.412	2772.93
554.157	2828.87
555.902	2766.45
557.646	2787.16
559.388	2786.77
561.131	2769.08
562.875	2793.19
564.617	2836.17
566.36	2784.01
568.1	2770.28
569.842	2831.59
571.584	2816.7
573.325	2820.53
575.064	2817.56
576.804	2818.63
578.544	2776.1
580.284	2768.98
582.022	2873.9
583.761	2822.44
585.5	2846.23
587.239	2857.24
588.975	2831.61
590.713	2861.47
592.45	2852.7
594.185	2835.45
595.922	2853.56
597.659	2834.59
599.393	2869.09
601.129	2930.43
602.865	2883.49
604.598	2951.31
606.333	2886.44
608.065	2968.32
609.8	2996.69
611.533	3011.25
613.265	3054.43
614.998	3147.68
616.729	3269.04
618.462	3273.95
620.194	3298.89
621.924	3243.08
623.656	3100.52
625.385	3020.48
627.116	2960.13
628.844	2905.11
630.575	2851.4
632.303	2827.09
634.032	2808.95
635.76	2767.39
637.489	2710.82
639.215	2745.71
640.944	2712.85
642.669	2771.55
644.397	2673.09
646.122	2741.5
647.849	2725.5
649.574	2702.74
651.301	2732.98
653.025	2777.83
654.748	2699.66
656.474	2722.95
658.197	2757.18
659.921	2755.97
661.644	2714.76
663.366	2820.79
665.089	2795.44
666.811	2893.13
668.534	2934.27
670.255	3027.83
671.975	3049.73
673.697	2918.5
675.417	2857.61
677.136	2822.96
678.857	2738.99
680.576	2708.17
682.295	2731.18
684.013	2745.18
685.733	2746.97
687.45	2707.08
689.167	2719.39
690.886	2695.52
692.602	2685.53
694.319	2691.45
696.034	2705.2
697.752	2698.53
699.467	2722.18
701.182	2700.14
702.897	2688.71
704.613	2689.53
706.327	2682.53
708.04	2715.61
709.754	2691.11
711.466	2654.37
713.179	2675.78
714.893	2681.17
716.605	2723.45
718.317	2684.3
720.028	2645.52
721.739	2680.42
723.45	2689.63
725.16	2681.64
726.872	2696.54
728.582	2676.07
730.291	2646.24
732	2637.16
733.709	2699.73
735.417	2690.38
737.125	2671.36
738.833	2690.6
740.541	2700.09
742.248	2723.2
743.954	2612.57
745.661	2642.9
747.367	2688.43
749.073	2655.28
750.778	2710.63
752.483	2611.37
754.188	2662.34
755.893	2675.01
757.597	2691.17
759.301	2663.33
761.004	2653.93
762.708	2666.58
764.41	2682.34
766.113	2670.72
767.815	2722.39
769.517	2655.26
771.219	2688.37
772.92	2643.85
774.621	2594.47
776.322	2665.87
778.022	2597.79
779.722	2609.48
781.42	2711.11
783.119	2630.4
784.818	2673.63
786.517	2664.85
788.215	2677.56
789.914	2655.86
791.611	2704.87
793.307	2676.99
795.004	2656.41
796.701	2635.69
798.397	2643.67
800.093	2678.45
801.787	2620.55
803.483	2654.74
805.178	2688.96
806.873	2660.62
808.565	2711.05
810.26	2666.08
811.954	2616.51
813.647	2680.85
815.339	2716.03
817.032	2691.86
818.724	2658.03
820.417	2673.38
822.107	2671.94
823.798	2609.65
825.49	2655.07
827.179	2619.54
828.87	2677.24
830.56	2621.48
832.248	2638.23
833.938	2643.26
835.627	2661.71
837.315	2600.73
839.003	2653.99
840.69	2641.31
842.378	2614.92
844.066	2646.19
845.752	2647.86
847.439	2596.28
849.124	2654.26
850.811	2626.03
852.497	2620.71
854.181	2658.43
855.867	2645.47
857.55	2589.6
859.235	2664.17
860.918	2594.88
862.602	2623.23
864.284	2585.24
865.968	2610.13
867.65	2600.93
869.333	2614.6
871.014	2625.29
872.696	2611.37
874.376	2591.29
876.058	2602.8
877.738	2595.61
879.417	2602.56
881.098	2624.35
882.777	2592.4
884.457	2556.83
886.135	2601.71
887.815	2648.26
889.492	2618.81
891.169	2630.35
892.848	2621.03
894.524	2624.62
896.201	2594.47
897.878	2585.53
899.554	2548.34
901.231	2590.82
902.906	2541.58
904.58	2577.91
906.257	2594.88
907.931	2620.42
909.604	2588.4
911.278	2586.42
912.953	2542.99
914.625	2575.32
916.298	2553.19
917.972	2498.11
919.643	2530.7
921.315	2586.42
922.986	2521.62
924.659	2540.96
926.329	2540.76
927.999	2566.42
929.669	2557.78
931.339	2633
933.01	2597.85
934.679	2594.9
936.348	2664.71
938.016	2613.13
939.684	2655.93
941.352	2672.89
943.021	2700.26
944.688	2732.69
946.355	2662.3
948.021	2640.57
949.688	2655.54
951.353	2708.97
953.019	2679.87
954.684	2618.93
956.349	2669.98
958.016	2708.03
959.68	2658.54
961.344	2649.02
963.007	2719.86
964.671	2690.34
966.334	2699.36
967.997	2657.53
969.659	2682.41
971.321	2703.71
972.983	2710.4
974.644	2682.05
976.305	2738.8
977.966	2767.41
979.627	2742.29
981.287	2757.71
982.947	2816.2
984.607	2850.98
986.266	2844.59
987.925	2927.71
989.584	3015.28
991.242	2971.97
992.898	3066.64
994.556	3159.3
996.214	3205.15
997.871	3372.55
999.528	3631.11
1001.18	4093.77
1002.84	5090.84
1004.5	7123.77
1006.15	11942.3
1007.81	18846.2
1009.46	18831.6
1011.11	11827.9
1012.77	7125.23
1014.42	5134.06
1016.08	4150.49
1017.73	3591.54
1019.38	3186.18
1021.03	3094.77
1022.69	2877.64
1024.34	2680.11
1025.99	2663.7
1027.64	2615.92
1029.29	2574.77
1030.94	2561.6
1032.59	2575.01
1034.24	2527.41
1035.89	2497.05
1037.54	2507.7
1039.19	2433.3
1040.84	2476.52
1042.49	2485.14
1044.13	2432.35
1045.78	2450.19
1047.43	2428.72
1049.08	2428.35
1050.72	2420.48
1052.37	2400.58
1054.02	2428.03
1055.66	2411.25
1057.31	2426.86
1058.95	2381.52
1060.6	2410.8
1062.24	2407.77
1063.88	2416.76
1065.53	2446.71
1067.17	2357.82
1068.81	2402.91
1070.46	2412.95
1072.1	2396.23
1073.74	2407.66
1075.38	2366.86
1077.03	2422.51
1078.67	2383.14
1080.31	2397.47
1081.95	2353.55
1083.59	2410.35
1085.23	2381.26
1086.87	2370.27
1088.51	2340.57
1090.15	2368.37
1091.79	2387.4
1093.42	2413.06
1095.06	2374.72
1096.7	2386.58
1098.34	2397
1099.97	2376.13
1101.61	2355.3
1103.25	2405.22
1104.88	2411.7
1106.52	2426.3
1108.15	2434.49
1109.79	2485.18
1111.42	2491.49
1113.06	2483.49
1114.69	2507.69
1116.33	2514.51
1117.96	2531.34
1119.59	2549.19
1121.23	2532.9
1122.86	2565.69
1124.49	2607.1
1126.12	2600.73
1127.76	2704.04
1129.39	2819.65
1131.02	2948.06
1132.65	3136.99
1134.28	3420.15
1135.91	3597.14
1137.54	3557.79
1139.17	3487.52
1140.8	3450.79
1142.43	3379.15
1144.05	3154.22
1145.68	3018.6
1147.31	2869.49
1148.94	2683.69
1150.57	2594.15
1152.19	2549.18
1153.82	2445.6
1155.44	2405.02
1157.07	2367.91
1158.7	2378.45
1160.32	2362.26
1161.95	2340.77
1163.57	2292.53
1165.2	2299.15
1166.82	2349.03
1168.44	2327.97
1170.07	2313.98
1171.69	2308.42
1173.31	2278.03
1174.94	2295.6
1176.56	2254.78
1178.18	2286.33
1179.8	2253.53
1181.42	2288.46
1183.04	2224.68
1184.66	2289.1
1186.28	2283.28
1187.9	2230.12
1189.52	2247.42
1191.14	2273.76
1192.76	2232.25
1194.38	2283.28
1196	2272.63
1197.62	2248.4
1199.23	2288.62
1200.85	2244.78
1202.47	2260.65
1204.09	2210.06
1205.7	2203.95
1207.32	2203.54
1208.94	2221.89
1210.55	2202.05
1212.17	2141.03
1213.78	2198.33
1215.4	2226
1217.01	2202.91
1218.63	2201.89
1220.24	2190.88
1221.85	2237.84
1223.47	2236.39
1225.08	2125.58
1226.69	2175.24
1228.3	2183.43
1229.91	2194.17
1231.53	2161.64
1233.14	2173.94
1234.75	2184.2
1236.36	2138.61
1237.97	2190.7
1239.58	2146.63
1241.19	2143.3
1242.8	2145.77
1244.41	2175.32
1246.02	2161.77
1247.63	2156.41
1249.23	2112.17
1250.84	2158.8
1252.45	2110.41
1254.06	2129.72
1255.66	2094.94
1257.27	2142.77
1258.87	2104.98
1260.48	2125.22
1262.09	2135.19
1263.69	2123.94
1265.3	2121.89
1266.9	2120.34
1268.51	2132.77
1270.11	2100.2
1271.71	2119.32
1273.32	2128.34
1274.92	2113.31
1276.53	2101.32
1278.13	2114.36
1279.73	2166.2
1281.33	2128.16
1282.93	2142.12
1284.53	2119.12
1286.13	2157.53
1287.74	2089.4
1289.34	2098.05
1290.94	2098.62
1292.54	2075.41
1294.14	2097.04
1295.73	2124.91
1297.33	2122.01
1298.93	2120.79
1300.53	2113.18
1302.13	2130.09
1303.73	2082.08
1305.32	2075.9
1306.92	2091.48
1308.52	2099.35
1310.11	2074.7
1311.71	2071.1
1313.31	2048.53
1314.9	2143.6
1316.5	2046.42
1318.09	2052.74
1319.69	2103.88
1321.28	2114.58
1322.87	2056.35
1324.47	2044.63
1326.06	2045.51
1327.66	2056.63
1329.25	2035.37
1330.84	2049.28
1332.43	2051.29
1334.02	2037.93
1335.62	2048.57
1337.21	2077.49
1338.8	2004.57
1340.39	2042.76
1341.98	2011.53
1343.57	2032.71
1345.16	2007.36
1346.75	2025.74
1348.34	2023.06
1349.92	2051.51
1351.51	2068.14
1353.1	2000.83
1354.69	2041.7
1356.28	2051.03
1357.86	2018.84
1359.45	2044.15
1361.04	2036.88
1362.62	2005.42
1364.21	2001.06
1365.8	1994.05
1367.38	2012.98
1368.97	2008.49
1370.55	2030.65
1372.14	2004.58
1373.72	2023.43
1375.3	1928.65
1376.89	2005.04
1378.47	1978.06
1380.05	1994.08
1381.64	1940.68
1383.22	2013.12
1384.8	1923.44
1386.38	1959.23
1387.96	1971.47
1389.55	1946.8
1391.13	1995.64
1392.71	1974.43
1394.29	1924.78
1395.87	1969.33
1397.45	1951.03
1399.03	1961.49
1400.61	1928.44
1402.18	1943.01
1403.76	1938.43
1405.34	1953.91
1406.92	1943.59
1408.5	1946.74
1410.07	1963.5
1411.65	1990.73
1413.23	1972.98
1414.8	1928.38
1416.38	1994.51
1417.96	1953.46
1419.53	1919.21
1421.11	1943.02
1422.68	1936.18
1424.26	1902.08
1425.83	1965.94
1427.4	1958.75
1428.98	1951.93
1430.55	1919.87
1432.12	1947.09
1433.7	1934.67
1435.27	1922.22
1436.84	1957.54
1438.41	1927.44
1439.98	1939.91
1441.56	1959.6
1443.13	1907.78
1444.7	1903.11
1446.27	1938.96
1447.84	1932.66
1449.41	1903.22
1450.98	1912.23
1452.55	1901.54
1454.11	1906.38
1455.68	1920.98
1457.25	1932.86
1458.82	1903.12
1460.39	1885.16
1461.95	1897.64
1463.52	1900.78
1465.09	1878.85
1466.65	1893.39
1468.22	1894.44
1469.79	1884.67
1471.35	1871.26
1472.92	1881.03
1474.48	1872.66
1476.05	1881.07
1477.61	1906.19
1479.17	1868.39
1480.74	1857.03
1482.3	1841.83
1483.87	1879.02
1485.43	1826.26
1486.99	1828.39
1488.55	1900.31
1490.11	1851.19
1491.68	1816.99
1493.24	1835.6
1494.8	1879.97
1496.36	1846.3
1497.92	1835.43
1499.48	1839.41
1501.04	1862.69
1502.6	1820.67
1504.16	1859.07
1505.72	1842.58
1507.28	1786.72
1508.84	1793.33
1510.39	1791.36
1511.95	1791.86
1513.51	1815.65
1515.07	1795.65
1516.62	1815.2
1518.18	1795.77
1519.74	1809.51
1521.29	1815.92
1522.85	1816.41
1524.4	1787.14
1525.96	1784.81
1527.51	1785.19
1529.07	1779.29
1530.62	1793.93
1532.18	1814.74
1533.73	1757.56
1535.28	1782.65
1536.83	1762.04
1538.39	1799.47
1539.94	1840.02
1541.49	1831.8
1543.05	1793.76
1544.6	1779.44
1546.15	1782.39
1547.7	1773.63
1549.25	1819.03
1550.8	1780.75
1552.35	1787.23
1553.9	1770.58
1555.45	1792.39
1557	1792.87
1558.55	1819.44
1560.1	1809.88
1561.64	1777.22
1563.19	1779.7
1564.74	1811.15
1566.29	1785.55
1567.84	1783.04
1569.38	1813.41
1570.93	1751.39
1572.48	1764.59
1574.02	1755.08
1575.57	1743.4
1577.11	1735.24
1578.66	1750.54
1580.2	1729.9
1581.75	1751.42
1583.29	1723.22
1584.83	1732.52
1586.38	1741.72
1587.92	1723.97
1589.46	1739.1
1591.01	1736.1
1592.55	1708.06
1594.09	1723.57
1595.63	1713.14
1597.18	1756.18
1598.72	1728.06
1600.26	1738.13
1601.8	1725.83
1603.34	1720.4
1604.88	1727.29
1606.42	1718.17
1607.96	1735.1
1609.5	1742.81
1611.04	1722.58
1612.57	1689.12
1614.11	1738.46
1615.65	1702.13
1617.19	1699.89
1618.73	1689.66
1620.26	1710.07
1621.8	1698.1
1623.34	1705.78
1624.87	1680.9
1626.41	1705.76
1627.95	1725.26
1629.48	1686.92
1631.02	1715.81
1632.55	1680.66
1634.09	1690.77
1635.62	1678.01
1637.15	1688.33
1638.69	1670.35
1640.22	1671.98
1641.75	1667.73
1643.29	1655.28
1644.82	1680.18
1646.35	1656.99
1647.88	1664.55
1649.42	1685.1
1650.95	1667.53
1652.48	1668.96
1654.01	1660.53
1655.54	1637.55
1657.07	1653.71
1658.6	1651.03
1660.13	1642.27
1661.66	1640.91
1663.19	1655.84
1664.72	1641.2
1666.25	1647
1667.77	1648.15
1669.3	1652.55
1670.83	1627.33
1672.36	1645.94
1673.88	1628.31
1675.41	1644.32
1676.94	1601.6
1678.46	1611.85
1679.99	1629.95
1681.52	1635.27
1683.04	1612.5
1684.57	1603.78
1686.09	1586.36
1687.62	1612.23
1689.14	1644.85
1690.66	1612.6
1692.19	1620.45
1693.71	1614.33
1695.23	1617.4
1696.76	1605.1
1698.28	1612.39
1699.8	1607.01
1701.32	1640.74
1702.84	1614.78
1704.37	1584.74
1705.89	1613.08
1707.41	1599.46
1708.93	1620.94
1710.45	1564.91
1711.97	1591.71
1713.49	1575.91
1715.01	1587.47
1716.53	1556.61
1716.66	1553.52
1718.19	1607.63
1719.71	1590.66
1721.24	1556.25
1722.76	1555.36
1724.29	1559.48
1725.81	1583.45
1727.33	1556.02
1728.86	1573.79
1730.38	1600.39
1731.9	1579.55
1733.43	1560.78
1734.95	1557.01
1736.47	1582.48
1737.99	1540.34
1739.51	1581.52
1741.04	1559.88
1742.56	1552.28
1744.08	1567.85
1745.6	1575.21
1747.12	1541.92
1748.64	1593.05
1750.16	1562.64
1751.68	1563.02
1753.2	1575.83
1754.71	1533.55
1756.23	1566.2
1757.75	1593.15
1759.27	1517.2
1760.79	1560.3
1762.3	1572.97
1763.82	1554.27
1765.34	1501.62
1766.85	1542.85
1768.37	1572.89
1769.88	1555.79
1771.4	1535.39
1772.92	1588.93
1774.43	1542.06
1775.94	1510.71
1777.46	1550.65
1778.97	1533.4
1780.49	1503.66
1782	1501.76
1783.51	1527.78
1785.03	1546.1
1786.54	1562.65
1788.05	1519.19
1789.56	1524.21
1791.08	1515.83
1792.59	1519.88
1794.1	1534.54
1795.61	1509.62
1797.12	1489.98
1798.63	1515.7
1800.14	1519.56
1801.65	1512.37
1803.16	1504.52
1804.67	1496.67
1806.18	1496.23
1807.69	1493.15
1809.2	1489.35
1810.71	1517.42
1812.21	1499.4
1813.72	1489.04
1815.23	1508.59
1816.74	1493.1
1818.24	1505.87
1819.75	1444
1821.26	1496.43
1822.76	1493.99
1824.27	1490.85
1825.77	1462.75
1827.28	1497.5
1828.78	1457.76
1830.29	1507.16
1831.79	1479.36
1833.3	1469.94
1834.8	1484.62
1836.3	1472.85
1837.81	1485.53
1839.31	1483.05
1840.81	1465.63
1842.32	1460.37
1843.82	1462.3
1845.32	1494.79
1846.82	1493.64
1848.32	1453.89
1849.82	1490.55
1851.32	1465.02
1852.82	1468.76
1854.32	1453.39
1855.82	1454.58
1857.32	1432.12
1858.82	1462.68
1860.32	1421.03
1861.82	1451.08
1863.32	1486.85
1864.82	1465.06
1866.31	1447.03
1867.81	1467.8
1869.31	1477.82
1870.81	1459.33
1872.3	1485.83
1873.8	1480.36
1875.3	1456.16
1876.79	1462.25
1878.29	1459.15
1879.78	1480.34
1881.28	1459.95
1882.77	1435.1
1884.27	1421.91
1885.76	1454.63
1887.26	1445.95
1888.75	1456.49
1890.24	1457.86
1891.74	1475.33
1893.23	1464.83
1894.72	1446.91
1896.22	1444
1897.71	1446.77
1899.2	1424.58
1900.69	1441.72
1902.18	1466.79
1903.67	1461.89
1905.16	1421.64
1906.65	1425.59
1908.14	1426.37
1909.63	1426.01
1911.12	1435.65
1912.61	1434.12
1914.1	1409.37
1915.59	1409.84
1917.08	1432.38
1918.57	1407.43
1920.06	1410.95
1921.54	1414.45
1923.03	1435.68
1924.52	1457.73
1926.01	1427.75
1927.49	1410.46
1928.98	1406.1
1930.46	1421.57
1931.95	1390.77
1933.44	1411.54
1934.92	1420.04
1936.41	1389.65
1937.89	1401.85
1939.38	1414.27
1940.86	1428.12
1942.34	1401.49
1943.83	1427.27
1945.31	1427.31
1946.79	1374.23
1948.28	1409.06
1949.76	1421.5
1951.24	1429.22
1952.72	1389.43
1954.2	1397.25
1955.69	1393.34
1957.17	1377.55
1958.65	1350.85
1960.13	1398.85
1961.61	1414.22
1963.09	1401.44
1964.57	1416.23
1966.05	1400
1967.53	1391.84
1969.01	1361.37
1970.48	1392.43
1971.96	1411.58
1973.44	1371.6
1974.92	1378.26
1976.4	1386.96
1977.87	1370.27
1979.35	1401.44
1980.83	1373.57
1982.31	1394.93
1983.78	1396.1
1985.26	1377.43
1986.73	1376.47
1988.21	1409.34
1989.68	1394.79
1991.16	1405.91
1992.63	1398.99
1994.11	1353.01
1995.58	1399.93
1997.05	1374.56
1998.53	1399.94
2000	1393.03
2001.47	1368.8
2002.95	1396.29
2004.42	1403.62
2005.89	1401.79
2007.36	1377.35
2008.83	1379.52
2010.31	1360.79
2011.78	1382.29
2013.25	1373.52
2014.72	1355.32
2016.19	1362.65
2017.66	1359.28
2019.13	1370.47
2020.6	1353.12
2022.07	1382.51
2023.54	1360.49
2025.01	1346.57
2026.47	1371.41
2027.94	1381.72
2029.41	1374.44
2030.88	1378.22
2032.34	1368.35
2033.81	1378.65
2035.28	1364.34
2036.74	1365.17
2038.21	1362.61
2039.68	1360.37
2041.14	1342.32
2042.61	1345.53
2044.07	1365.24
2045.54	1359.66
2047	1341.49
2048.47	1349.97
2049.93	1365.37
2051.39	1334.55
2052.86	1368.44
2054.32	1402.51
2055.78	1350.41
2057.25	1384.08
2058.71	1344.41
2060.17	1384.85
2061.63	1357.61
2063.09	1364.26
2064.56	1328.29
2066.02	1351.65
2067.48	1342.62
2068.94	1332.52
2070.4	1355.28
2071.86	1330.25
2073.32	1352.24
2074.78	1345.02
2076.24	1343.78
2077.7	1342.68
2079.16	1341.76
2080.61	1343.41
2082.07	1342.82
2083.53	1342.35
2084.99	1347.99
2086.44	1347.7
2087.9	1349.8
2089.36	1336.02
2090.81	1328.11
2092.27	1338.44
2093.73	1339.1
2095.18	1335.01
2096.64	1311.27
2098.09	1349.32
2099.55	1331.51
2101	1349.48
2102.46	1320.99
2103.91	1351.21
2105.36	1335.13
2106.82	1319.15
2108.27	1368.94
2109.73	1323.37
2111.18	1318.92
2112.63	1313.81
2114.08	1316.06
2115.54	1308.15
2116.99	1323.47
2118.44	1304.13
2119.89	1347.6
2121.34	1325.14
2122.79	1316.61
2124.24	1322.09
2125.69	1344.14
2127.14	1312.8
2128.59	1347.28
2130.04	1323.4
2131.49	1311.28
2132.94	1349.82
2134.39	1336.28
2135.84	1311.97
2137.28	1311.84
2138.73	1341.01
2140.18	1343.62
2141.63	1336.67
2143.07	1298.44
2144.52	1310.72
2145.97	1334.79
2147.41	1298.45
2148.86	1329.16
2150.3	1313.37
2151.75	1311.41
2153.19	1283.44
2154.64	1301.18
2156.08	1281.47
2157.53	1312.46
2158.97	1291.16
2160.42	1316.86
2161.86	1299.72
2163.3	1313.07
2164.75	1303.88
2166.19	1308.48
2167.63	1347.89
2169.07	1293.35
2170.52	1338.39
2171.96	1319.86
2173.4	1306.42
2174.84	1298.1
2176.28	1323.21
2177.72	1315.13
2179.16	1329.07
2180.6	1295.09
2182.04	1313.36
2183.48	1314.38
2184.92	1307.04
2186.36	1319.63
2187.8	1306.5
2189.24	1291.74
2190.68	1291.38
2192.11	1299.05
2193.55	1316.04
2194.99	1328.2
2196.43	1320.24
2197.86	1292.27
2199.3	1301.46
2200.74	1315.39
2202.17	1313.88
2203.61	1297.12
2205.04	1297.32
2206.48	1318.03
2207.91	1318.81
2209.35	1311.49
2210.78	1293.68
2212.22	1303.37
2213.65	1323.93
2215.09	1291.22
2216.52	1304.8
2217.95	1307.71
2219.39	1325.12
2220.82	1302.61
2222.25	1310.5
2223.68	1276.03
2225.12	1294.35
2226.55	1311.57
2227.98	1289.08
2229.41	1286.82
2230.84	1329.06
2232.27	1275.94
2233.7	1280.68
2235.13	1286.65
2236.56	1302.45
2237.99	1291.68
2239.42	1331.15
2240.85	1291.68
2242.28	1296.68
2243.71	1287.48
2245.14	1297.11
2246.57	1286.9
2247.99	1276.12
2249.42	1310.74
2250.85	1310
2252.28	1274.1
2253.7	1313.72
2255.13	1301.13
2256.55	1273.52
2257.98	1283.6
2259.41	1299.68
2260.83	1306.59
2262.26	1256.11
2263.68	1308.11
2265.11	1241.27
2266.53	1314.33
2267.96	1315.04
2269.38	1277.7
2270.8	1296.98
2272.23	1274.94
2273.65	1288.34
2275.07	1283.8
2276.49	1276.54
2277.92	1274.09
2279.34	1276.33
2280.76	1249.2
2282.18	1280.98
2283.6	1294.18
2285.03	1287.46
2286.45	1283.3
2287.87	1250.18
2289.29	1274.25
2290.71	1276.27
2292.13	1271.85
2293.55	1288.5
2294.97	1292.63
2296.39	1276.07
2297.8	1294.83
2299.22	1250.5
2300.64	1279.21
2302.06	1290.54
2303.48	1278.01
2304.89	1294.82
2306.31	1282.35
2307.73	1284.42
2309.15	1273.18
2310.56	1315.24
2311.98	1296.49
2313.39	1296.43
2314.81	1261.6
2316.23	1301.83
2317.64	1306.96
2319.06	1318.38
2320.47	1280.91
2321.88	1285.84
2323.3	1278.9
2324.71	1311.35
2326.13	1333.18
2327.54	1332.84
2328.95	1351.14
2330.37	1325
2331.78	1319.63
2333.19	1322.86
2334.6	1312.48
2336.02	1314.86
2337.43	1274.44
2338.84	1261.41
2340.25	1274.29
2341.66	1288.47
2343.07	1232.01
2344.48	1285.23
2345.89	1253.82
2347.3	1284.01
2348.71	1257.72
2350.12	1255.68
2351.53	1288.07
2352.94	1278.44
2354.35	1275.19
2355.76	1271.82
2357.16	1265.67
2358.57	1302.3
2359.98	1265.59
2361.39	1246.87
2362.79	1273.88
2364.2	1252.3
2365.61	1273.65
2367.01	1276.1
2368.42	1256.95
2369.82	1257.55
2371.23	1279.38
2372.63	1272.88
2374.04	1269.39
2375.44	1287.32
2376.85	1312.54
2378.25	1270.18
2379.66	1274.62
2381.06	1265.2
2382.46	1273.16
2383.87	1277.57
2385.27	1266.17
2386.67	1261.2
2388.08	1235.6
2389.48	1277.92
2390.88	1282.19
2392.28	1280.31
2393.68	1266.08
2395.08	1277.57
2396.48	1230.17
2397.88	1274.79
2399.29	1268.04
2400.69	1267.68
2402.09	1263.97
2403.49	1275.2
2404.89	1255.81
2406.28	1259.44
2407.68	1259.1
2409.08	1262.29
2410.48	1296.15
2411.88	1270.23
2413.28	1257.83
2414.67	1244.1
2416.07	1258.36
2417.47	1245.74
2418.87	1235.79
2420.26	1264.06
2421.66	1226.6
2423.05	1266.31
2424.45	1286.51
2425.85	1239.38
2427.24	1283.98
2428.64	1249.98
2430.03	1281.79
2431.43	1292.48
2432.82	1245.58
2434.22	1263.88
2435.61	1264.35
2437	1237.14
2438.4	1265.26
2439.79	1282.08
2441.18	1287.26
2442.57	1283.27
2443.97	1261.95
2445.36	1272.92
2446.75	1277.17
2448.14	1259.81
2449.53	1280.59
2450.92	1253.12
2452.32	1275.78
2453.71	1250.34
2455.1	1205.32
2456.49	1250.41
2457.88	1270.89
2459.27	1271.46
2460.66	1252.05
2462.04	1244.81
2463.43	1264.71
2464.82	1255.09
2466.21	1250.6
2467.6	1245.11
2468.99	1283.09
2470.38	1250.64
2471.76	1253.9
2473.15	1264.27
2474.54	1248.29
2475.92	1258.23
2477.31	1253.53
2478.7	1234.45
2480.08	1285.1
2481.47	1251.26
2482.85	1231.85
2484.24	1271.59
2485.62	1278.71
2487.01	1269.63
2488.39	1259.52
2489.78	1257.15
2491.16	1253.77
2492.54	1256.7
2493.93	1252.2
2495.31	1263.83
2496.69	1253.04
2498.07	1259.56
2499.46	1248.42
2500.84	1251.85
2502.22	1240
2503.6	1231.67
2504.98	1256.85
2506.37	1266.06
2507.75	1214.75
2509.13	1261.53
2510.51	1263.74
2511.89	1259.77
2513.27	1259.55
2514.65	1240.82
2516.03	1254.27
2517.41	1246.51
2518.79	1266.98
2520.16	1245.2
2521.54	1239.56
2522.92	1223.06
2524.3	1267.42
2525.68	1246.45
2527.05	1251.28
2528.43	1259.42
2529.81	1267.09
2531.19	1238.7
2532.56	1250.92
2533.94	1237.38
2535.31	1276.87
2536.69	1237.83
2538.06	1274.96
2539.44	1285.02
2540.81	1249.68
2542.19	1265.8
2543.56	1239.15
2544.94	1266.42
2546.31	1249.77
2547.69	1268.46
2549.06	1253.96
2550.43	1263.48
2551.81	1260.49
2553.18	1234.36
2554.55	1236.42
2555.92	1225.61
2557.3	1255.22
2558.67	1251.1
2560.04	1268.58
2561.41	1259.02
2562.78	1258.79
2564.15	1274.14
2565.52	1252.26
2566.89	1219.78
2568.26	1245.09
2569.63	1225.75
2571	1260.23
2572.37	1229.91
2573.74	1269.22
2575.11	1241.76
2576.48	1238.39
2577.85	1248.19
2579.21	1237.7
2580.58	1248.73
2581.95	1243.21
2583.32	1254.47
2584.68	1231.27
2586.05	1237.79
2587.42	1259.66
2588.79	1269.48
2590.15	1255.34
2591.52	1257.63
2592.88	1274.16
2594.25	1257.86
2595.61	1258.69
2596.98	1239.83
2598.34	1269.44
2599.71	1237.08
2601.07	1238.39
2602.44	1227.54
2603.8	1245.12
2605.16	1241.94
2606.53	1239.32
2607.89	1266.49
2609.25	1247.71
2610.62	1258.07
2611.98	1257.4
2613.34	1243.44
2614.7	1248.21
2616.06	1246.19
2617.42	1219.96
2618.79	1243.26
2620.15	1249.89
2621.51	1228.1
2622.87	1236.81
2624.23	1236.35
2625.59	1237.34
2626.95	1237.25
2628.3	1254.64
2629.66	1212.18
2631.02	1228.26
2632.38	1243.33
2633.74	1229.39
2635.1	1224.99
2636.46	1259.27
2637.81	1253.61
2639.17	1217.21
2640.53	1234.34
2641.89	1232.52
2643.24	1264.66
2644.6	1239.81
2645.96	1263.23
2647.31	1245.81
2648.67	1253.84
2650.02	1230.99
2651.38	1242.82
2652.73	1237.07
2654.09	1251.4
2655.44	1250.86
2656.8	1236.51
2658.15	1260.55
2659.5	1208.84
2660.86	1217.6
2662.21	1261.23
2663.56	1195.58
2664.92	1224.06
2666.27	1236.22
2667.62	1250.75
2668.97	1234.08
2670.33	1243.11
2671.68	1227.86
2673.03	1251.99
2674.38	1214.57
2675.73	1223.46
2677.08	1225.44
2678.43	1229.87
2679.78	1246.05
2681.13	1213.7
2682.48	1221.92
2683.83	1231.26
2685.18	1223.09
2686.53	1191.52
2687.88	1234.88
2689.23	1225.83
2690.57	1240.88
2691.92	1232.83
2693.27	1236.51
2694.62	1190.85
2695.97	1252.53
2697.31	1190.96
2698.66	1197.32
2700.01	1229.07
2701.35	1219.63
2702.7	1216.18
2704.04	1225.42
2705.39	1219.42
2706.74	1239.42
2708.08	1225.77
2709.42	1202.98
2710.77	1235.5
2712.11	1216.63
2713.46	1220.69
2714.8	1209.73
2716.15	1209.1
2717.49	1200.82
2718.83	1214.86
2720.18	1235.08
2721.52	1250.68
2722.86	1214.16
2724.2	1235.37
2725.55	1194.34
2726.89	1209.5
2728.23	1226.18
2729.57	1228.3
2730.91	1215.59
2732.25	1193.57
2733.59	1217.09
2734.93	1231.48
2736.27	1209.46
2737.61	1226.37
2738.95	1214.85
2740.29	1232.01
2741.63	1215.16
2742.97	1212.21
2744.31	1208.07
2745.65	1232.1
2746.99	1197.3
2748.32	1206.58
2749.66	1191.87
2751	1215.14
2752.34	1203.65
2753.67	1208.61
2755.01	1206.98
2756.35	1205.33
2757.68	1201.19
2759.02	1225.28
2760.36	1212.47
2761.69	1230.27
2763.03	1219.66
2764.36	1219.72
2765.7	1224.78
2767.03	1196.87
2768.37	1218.9
2769.7	1213.13
2771.04	1207.18
2772.37	1189.99
2773.7	1203.99
2775.03	1189.74
2776.37	1213.24
2777.7	1197.82
2779.03	1186.85
2780.37	1199.8
2781.7	1218.41
2783.03	1185.43
2784.36	1234.71
2785.69	1214.09
2787.02	1192.3
2788.36	1206.05
2789.69	1191.39
2791.02	1195.29
2792.35	1184.5
2793.68	1179.42
2795.01	1207.38
2796.34	1193.85
2797.67	1182.57
2798.99	1178.34
2800.32	1188.06
2801.65	1206.9
2802.98	1196.65
2804.31	1177.95
2805.64	1193.62
2806.96	1198.18
2808.29	1171.14
2809.62	1201.74
2810.94	1205.75
2812.27	1184.02
2813.6	1203.36
2814.92	1177.94
2816.25	1191.87
2817.58	1222.11
2818.9	1190.23
2820.23	1186.85
2821.55	1176.36
2822.88	1194.62
2824.2	1224.59
2825.53	1203.13
2826.85	1186.44
2828.17	1187.03
2829.5	1197.9
2830.82	1181.02
2832.14	1213.67
2833.47	1192.26
2834.79	1218.17
2836.11	1197.85
2837.43	1202.61
2838.76	1203.54
2840.08	1212.33
2841.4	1229.24
2842.72	1201.54
2844.04	1246.88
2845.36	1211.79
2846.68	1252.86
2848	1244.09
2849.32	1252.31
2850.64	1232.61
2851.96	1252.25
2853.28	1215.6
2854.6	1247.41
2855.92	1243.47
2857.24	1257.76
2858.56	1245.04
2859.88	1245.97
2861.19	1227.37
2862.51	1202.21
2863.83	1229.46
2865.15	1202.42
2866.47	1219.16
2867.78	1212.35
2869.1	1236.38
2870.42	1194.08
2871.73	1230.33
2873.05	1216.91
2874.36	1242.06
2875.68	1230.81
2876.99	1258.22
2878.31	1252.23
2879.62	1241.33
2880.94	1255.47
2882.25	1246.13
2883.57	1242.65
2884.88	1268.07
2886.2	1222.8
2887.51	1252.88
2888.82	1254.49
2890.13	1229.88
2891.45	1221.67
2892.76	1231.94
2894.07	1234.14
2895.38	1229.16
2896.7	1210.23
2898.01	1220.76
2899.32	1238.79
2900.63	1220.99
2901.94	1230.26
2903.25	1237.74
2904.56	1240.71
2905.87	1223.23
2907.18	1217.67
2908.49	1232.58
2909.8	1217.78
2911.11	1248.28
2912.42	1242.65
2913.73	1207.83
2915.04	1207.68
2916.35	1209.1
2917.65	1206.55
2918.96	1195.07
2920.27	1211.56
2921.58	1198.41
2922.88	1206.99
2924.19	1213.95
2925.5	1198.57
2926.8	1212.69
2928.11	1198.37
2929.42	1229.93
2930.72	1211.2
2932.03	1201.84
2933.33	1225.65
2934.64	1222.17
2935.94	1194.45
2937.25	1193.91
2938.55	1206.96
2939.86	1189.81
2941.16	1180.3
2942.46	1200.37
2943.77	1181.91
2945.07	1180.68
2946.38	1183.02
2947.68	1173.91
2948.98	1160.27
2950.28	1169.62
2951.59	1172.53
2952.89	1162.64
2954.19	1162.16
2955.49	1188.8
2956.79	1182.66
2958.09	1166.8
2959.39	1163.29
2960.69	1163
2961.99	1163.06
2963.29	1165.51
2964.59	1153.73
2965.89	1183.86
2967.19	1149.51
2968.49	1165.57
2969.79	1186.58
2971.09	1166.79
2972.39	1163.76
2973.69	1152.27
2974.99	1166.91
2976.28	1150.56
2977.58	1126.3
2978.88	1155.83
2980.18	1163.72
2981.47	1151.27
2982.77	1140.15
2984.07	1148.89
2985.36	1128.37
2986.66	1151.82
2987.95	1126.19
2989.25	1144.06
2990.55	1151.01
2991.84	1158.79
2993.14	1151.76
2994.43	1127.67
2995.72	1123.77
2997.02	1144.7
2998.31	1143.51
2999.61	1125.3
3000.9	1122.73
3002.19	1130.09
3003.49	1120.51
3004.78	1121.48
3006.07	1135.68
3007.36	1142.71
3008.66	1129.57
3009.95	1124.76
3011.24	1107.15
3012.53	1142.36
3013.82	1128.36
3014.05	1123.63
3015.35	1136.96
3016.64	1138.98
3017.94	1121.82
3019.24	1118.09
3020.53	1117.72
3021.83	1117.37
3023.13	1100.21
3024.42	1125.65
3025.72	1120.81
3027.01	1094.62
3028.31	1108.68
3029.6	1136.02
3030.89	1093.95
3032.19	1096.72
3033.48	1111.97
3034.78	1094.96
3036.07	1101.41
3037.36	1106.59
3038.66	1120.5
3039.95	1099.78
3041.24	1116.04
3042.53	1091.43
3043.83	1085.04
3045.12	1100.1
3046.41	1097.38
3047.7	1117.98
3048.99	1097.03
3050.28	1108.21
3051.57	1085.65
3052.87	1113.17
3054.16	1079.26
3055.45	1090.01
3056.74	1107.49
3058.03	1109.46
3059.31	1101.61
3060.6	1100.82
3061.89	1114.91
3063.18	1078.99
3064.47	1063.03
3065.76	1091.46
3067.05	1102.83
3068.33	1106.21
3069.62	1108.44
3070.91	1124.08
3072.2	1118.45
3073.48	1071.52
3074.77	1082.9
3076.06	1092.22
3077.34	1097.11
3078.63	1078.27
[truncated: 763 more rows]

## Sheet: Supplementary Fig. 4
The number of gypsum crystallites on the surfaces
COOH-functionalized surface									NH2-functionalized surface									CH3-functionalized surface									SO3-functionalized surface									hybrid-functionalized surface
σ = 0.97		σ = 1.24		σ = 1.43		σ = 1.63			σ = 0.97		σ = 1.24		σ = 1.43		σ = 1.63			σ = 0.97		σ = 1.24		σ = 1.43		σ = 1.63			σ = 0.97		σ = 1.24		σ = 1.43		σ = 1.63			σ = 0.97		σ = 1.24		σ = 1.43		σ = 1.63
time (min)	number of nuclei	time (min)	number of nuclei	time (min)	number of nuclei	time (min)	number of nuclei		time (min)	number of nuclei	time (min)	number of nuclei	time (min)	number of nuclei	time (min)	number of nuclei		time (min)	number of nuclei	time (min)	number of nuclei	time (min)	number of nuclei	time (min)	number of nuclei		time (min)	number of nuclei	time (min)	number of nuclei	time (min)	number of nuclei	time (min)	number of nuclei		time (min)	number of nuclei	time (min)	number of nuclei	time (min)	number of nuclei	time (min)	number of nuclei
1	2	0.8	3	1.4	4	3.4	35		3.5	7	1.5	7	1	8	1	10		3	1	1	2	1.5	5	1	1		1.3	4	0.5	2	1	4	1.1	16		3	6	1.9	4	2	5	2.5	1
5.4	7	3	6	3.1	10	5.3	55		5.4	11	3.5	13	2.4	20	2.3	15		4.1	3	3.2	4	2.5	8	2	4		3.2	8	1.3	5	2	10	2.2	36		9.7	9	6.3	8	3.9	10	3.5	6
8.7	10	5.5	10	4.5	15	7.5	77		7.1	14	5.3	17	4.3	26	3.6	25		5.2	4	5.5	7	3.6	12	3.2	8		5.1	11	2.1	8	3.2	16	3.6	52		19.8	15	9.1	9	5.7	13	5	11
9.9	12			7.5	20	10	93		9	17	7.3	23	8.7	32	6.1	30		6.2	5	8.1	8	5.2	14	4.7	11		6.5	14	3.2	10	4.8	25	6.9	72		22.5	17	13.1	14			6.5	14
				9	27				10.6	21			10.7	44	8.2	41		7.7	6	9.5	10	7.2	21	5.7	14		8.8	24	5.3		6.5	32				24.5	18					8.3	19
				11.7	36				14.2	25								8.8	7	11.9	14	9	23				10.8	26	7.1							25.6	19					9.7	22
				13.6	38				17	28								10.6	8	13.2	17	10.6	28				14.1	31								27.2	20
				15.5	43													12.8	9	14.2	17	12	32													31.7	21
																		22.7	14	16.9	20	13.9	34													33.8	22
																		24.1	15																	35.1	24
																		25.2	16																	37	25
																																				39	27
																																				40.2	29

## Sheet: Supplementary Fig. 6
	Top 3 largest cluster	1st largest cluster	2nd largest cluster	3rd largest cluster
Time (ns)	Cluster size	Cluster size	Cluster size	Cluster size	Cluster number
0	6	2	2	2	0
0.1	6	2	2	2	0
0.2	7	3	2	2	1
0.3	7	3	2	2	1
0.4	7	3	2	2	1
0.5	8	3	3	2	2
0.6	8	3	3	2	2
0.7	8	3	3	2	2
0.8	9	3	3	3	3
0.9	9	3	3	3	5
1	9	3	3	3	5
1.1	9	3	3	3	5
1.2	10	4	3	3	7
1.3	10	4	3	3	8
1.4	11	4	4	3	8
1.5	11	4	4	3	9
1.6	11	4	4	3	9
1.7	11	4	4	3	11
1.8	13	5	4	4	11
1.9	14	5	5	4	11
2	14	5	5	4	12
2.1	14	5	5	4	13
2.2	15	5	5	5	14
2.3	15	5	5	5	15
2.4	15	5	5	5	15
2.5	15	5	5	5	16
2.6	15	5	5	5	16
2.7	15	5	5	5	16
2.8	15	5	5	5	16
2.9	18	8	5	5	16
3	20	8	7	5	16
3.1	20	8	7	5	16
3.2	21	8	7	6	16
3.3	23	8	8	7	15
3.4	24	8	8	8	15
3.5	24	8	8	8	14
3.6	25	9	8	8	14
3.7	25	9	8	8	14
3.8	26	10	8	8	17
3.9	28	10	10	8	17
4	28	10	10	8	17
4.1	28	10	10	8	18
4.2	28	10	10	8	19
4.3	28	10	10	8	19
4.4	29	10	10	9	19
4.5	29	10	10	9	19
4.6	29	10	10	9	18
4.7	29	10	10	9	18
4.8	29	10	10	9	18
4.9	29	10	10	9	18
5	33	14	10	9	16
5.1	34	14	11	9	16
5.2	34	14	11	9	16
5.3	34	14	11	9	17
5.4	36	16	11	9	17
5.5	36	16	11	9	17
5.6	37	16	12	9	17
5.7	37	16	12	9	17
5.8	40	16	12	12	15
5.9	40	16	12	12	15
6	40	16	12	12	15
6.1	40	16	12	12	15
6.2	40	16	12	12	15
6.3	40	16	12	12	16
6.4	40	16	12	12	16
6.5	40	16	12	12	16
6.6	40	16	12	12	15
6.7	42	16	14	12	15
6.8	43	17	14	12	15
6.9	43	17	14	12	15
7	43	17	14	12	16
7.1	45	17	16	12	16
7.2	45	17	16	12	16
7.3	57	28	17	12	15
7.4	57	28	17	12	15
7.5	71	28	26	17	13
7.6	71	28	26	17	13
7.7	71	28	26	17	13
7.8	71	28	26	17	13
7.9	71	28	26	17	13
8	71	28	26	17	13
8.1	77	28	26	23	12
8.2	74	27	24	23	13
8.3	74	27	24	23	13
8.4	74	27	24	23	13
8.5	74	27	24	23	12
8.6	78	28	27	23	11
8.7	78	28	27	23	11
8.8	78	28	27	23	11
8.9	78	28	27	23	11
9	78	28	27	23	11
9.1	78	28	27	23	11
9.2	78	28	27	23	12
9.3	78	28	27	23	12
9.4	78	28	27	23	12
9.5	78	28	27	23	12
9.6	78	28	27	23	12
9.7	78	28	27	23	12
9.8	78	28	27	23	12
9.9	78	28	27	23	12
10	78	28	27	23	12
10.1	78	28	27	23	12
10.2	78	28	27	23	12
10.3	78	28	27	23	12
10.4	78	28	27	23	12
10.5	91	51	30	10	10
10.6	91	51	30	10	10
10.7	91	51	30	10	10
10.8	91	51	30	10	10
10.9	91	51	30	10	10
11	100	60	30	10	9
11.1	102	60	32	10	9
11.2	102	60	32	10	9
11.3	102	60	32	10	9
11.4	102	60	32	10	9
11.5	102	60	32	10	9
11.6	102	60	32	10	9
11.7	102	60	32	10	9
11.8	102	60	32	10	9
11.9	102	60	32	10	9
12	102	60	32	10	9
12.1	102	60	32	10	9
12.2	102	60	32	10	9
12.3	102	60	32	10	9
12.4	102	60	32	10	9
12.5	106	64	32	10	9
12.6	106	64	32	10	9
12.7	106	64	32	10	9
12.8	106	64	32	10	9
12.9	106	64	32	10	9
13	111	69	32	10	8
13.1	111	69	32	10	8
13.2	111	69	32	10	8
13.3	111	69	32	10	8
13.4	111	69	32	10	8
13.5	111	69	32	10	8
13.6	111	69	32	10	8
13.7	111	69	32	10	8
13.8	111	69	32	10	8
13.9	115	69	32	14	7
14	116	70	32	14	7
14.1	116	70	32	14	7
14.2	116	70	32	14	7
14.3	116	70	32	14	7
14.4	116	70	32	14	7
14.5	116	70	32	14	7
14.6	116	70	32	14	7
14.7	116	70	32	14	6
14.8	116	70	32	14	6
14.9	116	70	32	14	6
15	116	70	32	14	6
15.1	116	70	32	14	6
15.2	116	70	32	14	6
15.3	116	70	32	14	6
15.4	116	70	32	14	6
15.5	116	70	32	14	6
15.6	116	70	32	14	6
15.7	116	70	32	14	6
15.8	116	70	32	14	6
15.9	116	70	32	14	6
16	116	70	32	14	6
16.1	116	70	32	14	6
16.2	116	70	32	14	6
16.3	116	70	32	14	6
16.4	116	70	32	14	6
16.5	116	70	32	14	6
16.6	116	70	32	14	6
16.7	116	70	32	14	6
16.8	130	70	46	14	5
16.9	132	70	48	14	5
17	132	70	48	14	5
17.1	132	70	48	14	5
17.2	132	70	48	14	5
17.3	132	70	48	14	5
17.4	132	70	48	14	5
17.5	132	70	48	14	5
17.6	132	70	48	14	5
17.7	132	70	48	14	5
17.8	132	70	48	14	6
17.9	132	70	48	14	6
18	132	70	48	14	6
18.1	132	70	48	14	6
18.2	132	70	48	14	6
18.3	132	70	48	14	6
18.4	132	70	48	14	6
18.5	132	70	48	14	6
18.6	132	70	48	14	6
18.7	132	70	48	14	6
18.8	132	70	48	14	6
18.9	134	70	50	14	6
19	134	70	50	14	6
19.1	134	70	50	14	6
19.2	134	70	50	14	6
19.3	134	70	50	14	6
19.4	134	70	50	14	6
19.5	134	70	50	14	6
19.6	134	70	50	14	6
19.7	134	70	50	14	6
19.8	134	70	50	14	6
19.9	134	70	50	14	6
20	134	70	50	14	6

## Sheet: Supplementary Fig. 7
Supplementary Fig. 7A								Supplementary Fig. 7B
	CH3	Hybrid	COOH	NH2	SO3	OH			CH3	Hybrid	COOH	NH2	SO3	OH
Time (ns)	Free ions	Free ions	Free ions	Free ions	Free ions	Free ions		Time (ns)	Cluster number	Cluster number	Cluster number	Cluster number	Cluster number	Cluster number
0	150	144	147	150	144	150		0	0	2	1	0	2	0
0.1	150	144	141	150	143	150		0.1	0	2	3	0	2	0
0.2	147	144	138	147	143	150		0.2	1	2	4	1	2	0
0.3	147	144	137	137	143	150		0.3	1	2	4	4	2	0
0.4	147	144	133	137	143	144		0.4	1	2	5	4	2	2
0.5	144	144	133	138	140	141		0.5	2	2	5	4	3	3
0.6	144	144	133	135	140	138		0.6	2	2	5	5	3	4
0.7	144	144	133	134	140	133		0.7	2	2	5	5	3	5
0.8	141	143	133	131	137	133		0.8	3	2	5	6	4	5
0.9	135	142	133	131	131	130		0.9	5	2	5	6	6	6
1	135	139	130	128	131	122		1	5	3	6	7	6	8
1.1	135	139	130	125	131	119		1.1	5	3	6	8	6	9
1.2	128	136	127	122	128	119		1.2	7	4	7	8	7	9
1.3	125	133	124	117	127	119		1.3	8	5	8	9	7	8
1.4	124	130	122	115	127	113		1.4	8	5	8	9	7	9
1.5	121	127	122	115	127	110		1.5	9	6	7	9	7	10
1.6	121	127	120	114	127	101		1.6	9	6	7	9	7	12
1.7	115	127	117	111	123	101		1.7	11	6	8	10	8	12
1.8	113	127	117	111	118	101		1.8	11	6	8	10	9	12
1.9	112	124	116	111	117	101		1.9	11	7	8	10	9	12
2	109	124	113	110	110	97		2	12	7	9	10	11	13
2.1	106	118	107	110	110	96		2.1	13	8	11	10	11	13
2.2	101	116	107	103	110	96		2.2	14	8	11	12	11	13
2.3	98	115	107	103	105	92		2.3	15	8	11	12	12	14
2.4	98	115	104	95	105	92		2.4	15	8	12	14	12	14
2.5	93	111	100	92	102	86		2.5	16	9	13	15	13	16
2.6	93	108	99	92	102	82		2.6	16	10	13	15	13	17
2.7	93	104	95	90	102	82		2.7	16	11	14	15	13	17
2.8	92	103	94	82	102	82		2.8	16	11	14	17	13	17
2.9	89	100	91	82	102	79		2.9	16	12	15	16	13	18
3	87	92	87	81	102	78		3	16	14	16	15	13	18
3.1	87	89	85	80	95	76		3.1	16	15	16	14	15	17
3.2	85	89	85	77	92	76		3.2	16	15	16	15	16	17
3.3	83	88	84	77	89	73		3.3	15	15	16	15	17	18
3.4	81	88	81	74	89	67		3.4	15	15	17	16	17	20
3.5	81	88	81	74	82	67		3.5	14	15	17	15	18	20
3.6	80	87	81	74	75	64		3.6	14	15	17	15	20	21
3.7	80	87	77	74	74	62		3.7	14	15	18	15	20	21
3.8	73	87	77	73	74	61		3.8	17	15	18	14	20	21
3.9	67	84	72	72	72	58		3.9	17	16	19	14	20	22
4	65	84	71	72	69	57		4	17	15	19	14	21	22
4.1	62	83	71	69	69	55		4.1	18	15	19	14	21	22
4.2	58	69	71	69	67	53		4.2	19	18	19	14	21	22
4.3	54	66	71	66	67	52		4.3	19	19	19	15	21	22
4.4	53	65	68	61	67	46		4.4	19	18	20	16	21	23
4.5	53	60	62	61	65	46		4.5	19	19	21	15	21	23
4.6	54	60	62	59	57	45		4.6	18	18	21	15	22	23
4.7	54	57	61	59	53	45		4.7	18	19	21	15	22	21
4.8	54	57	61	58	53	43		4.8	18	19	21	15	21	21
4.9	54	57	61	57	53	43		4.9	18	19	20	15	21	21
5	54	54	57	56	53	43		5	16	20	21	15	21	21
5.1	53	53	55	53	53	41		5.1	16	20	21	16	21	21
5.2	51	51	49	53	53	41		5.2	16	20	22	16	21	20
5.3	46	51	49	52	51	39		5.3	17	20	22	16	21	20
5.4	43	51	49	52	50	39		5.4	17	20	21	16	20	20
5.5	43	51	47	52	47	39		5.5	17	20	21	16	21	20
5.6	42	51	46	52	45	39		5.6	17	20	21	16	21	20
5.7	41	51	46	50	46	39		5.7	17	19	21	15	21	20
5.8	41	51	44	50	46	39		5.8	15	19	21	15	21	20
5.9	37	51	44	47	44	37		5.9	15	19	21	15	21	20
6	37	48	44	47	44	37		6	15	20	21	15	21	20
6.1	37	48	42	46	42	37		6.1	15	20	20	15	21	19
6.2	37	48	42	46	40	37		6.2	15	20	19	15	20	19
6.3	33	52	42	43	39	37		6.3	16	19	19	16	20	19
6.4	32	50	39	43	38	37		6.4	16	19	18	16	20	19
6.5	32	48	39	41	38	37		6.5	16	18	18	16	20	19
6.6	32	46	38	41	38	37		6.6	15	16	17	16	20	19
6.7	30	40	38	41	38	34		6.7	15	17	16	16	20	19
6.8	29	40	38	39	38	34		6.8	15	17	15	16	19	18
6.9	29	35	38	36	38	34		6.9	15	18	15	16	19	18
7	26	35	38	36	36	30		7	16	18	16	15	19	18
7.1	24	35	38	36	36	29		7.1	16	18	16	14	19	18
7.2	24	35	38	36	35	29		7.2	16	17	16	14	19	18
7.3	24	35	38	35	33	29		7.3	15	17	15	14	19	18
7.4	24	34	36	35	33	28		7.4	15	16	16	14	17	18
7.5	24	32	36	35	33	28		7.5	13	16	16	14	16	18
7.6	24	28	36	35	29	28		7.6	13	16	16	14	16	18
7.7	24	26	34	35	29	25		7.7	13	16	16	14	16	18
7.8	24	25	32	35	29	25		7.8	13	16	16	14	16	18
7.9	24	25	32	35	29	25		7.9	13	16	16	14	16	18
8	24	25	30	35	29	22		8	13	16	16	14	16	19
8.1	24	25	30	35	29	22		8.1	12	16	16	14	16	19
8.2	23	25	30	35	29	22		8.2	13	16	16	14	16	18
8.3	23	25	30	35	29	22		8.3	13	16	15	14	16	18
8.4	23	25	30	33	29	22		8.4	13	15	14	14	15	17
8.5	23	21	27	33	29	22		8.5	12	16	14	14	14	17
8.6	23	21	27	33	29	22		8.6	11	16	14	14	14	16
8.7	23	21	26	33	29	22		8.7	11	16	13	14	14	16
8.8	23	21	26	33	29	22		8.8	11	16	13	14	14	16
8.9	23	21	26	30	29	22		8.9	11	16	13	15	14	16
9	23	20	26	30	29	22		9	11	16	13	14	14	16
9.1	23	20	25	27	25	22		9.1	11	16	13	15	15	16
9.2	20	22	25	27	25	22		9.2	12	16	13	15	15	16
9.3	18	22	24	27	25	21		9.3	12	15	13	14	15	16
9.4	18	22	24	26	25	21		9.4	12	15	13	14	15	16
9.5	18	21	23	24	25	20		9.5	12	14	13	14	15	16
9.6	18	21	20	24	25	20		9.6	12	14	14	13	15	16
9.7	18	21	19	24	25	20		9.7	12	14	13	12	15	15
9.8	18	21	19	24	23	20		9.8	12	14	13	12	14	15
9.9	18	21	19	24	23	20		9.9	12	14	13	11	12	15
10	18	21	19	24	23	20		10	12	14	13	11	11	15
10.1	18	21	17	24	23	20		10.1	12	14	13	11	11	15
10.2	18	21	17	22	23	20		10.2	12	14	13	11	10	15
10.3	18	21	17	22	23	20		10.3	12	14	12	11	10	15
10.4	18	21	17	22	20	19		10.4	12	13	12	11	11	15
10.5	17	21	17	22	20	19		10.5	10	13	12	11	11	15
10.6	17	21	17	22	20	19		10.6	10	13	12	10	11	15
10.7	17	20	17	22	19	19		10.7	10	13	12	10	11	15
10.8	17	20	17	21	19	17		10.8	10	13	12	10	11	13
10.9	17	20	17	21	16	15		10.9	10	12	12	10	12	12
11	17	20	17	20	16	13		11	9	12	12	10	12	12
11.1	15	19	16	19	16	13		11.1	9	12	12	10	12	12
11.2	15	19	16	19	15	13		11.2	9	12	11	9	12	12
11.3	15	18	16	19	15	12		11.3	9	12	11	9	12	11
11.4	15	18	16	16	15	12		11.4	9	12	11	10	12	11
11.5	15	18	16	16	15	12		11.5	9	12	11	10	11	10
11.6	15	18	16	16	15	12		11.6	9	11	11	10	11	10
11.7	15	18	16	16	15	12		11.7	9	11	11	10	10	10
11.8	15	18	16	16	15	12		11.8	9	11	10	9	10	10
11.9	15	15	16	16	15	12		11.9	9	11	10	9	10	9
12	15	15	16	16	15	12		12	9	11	10	10	10	8
12.1	15	15	16	16	15	11		12.1	9	11	10	9	10	8
12.2	15	15	16	16	15	11		12.2	9	10	10	8	10	8
12.3	15	15	16	16	13	11		12.3	9	10	10	8	11	7
12.4	15	15	16	16	13	11		12.4	9	10	10	8	11	7
12.5	15	13	16	16	13	11		12.5	9	10	10	8	11	7
12.6	15	13	16	16	13	11		12.6	9	10	10	7	11	7
12.7	15	13	16	16	13	11		12.7	9	10	10	7	11	7
12.8	15	13	16	16	13	11		12.8	9	10	10	7	11	7
12.9	15	11	16	16	13	11		12.9	9	10	10	7	11	7
13	15	11	16	16	13	10		13	8	10	10	7	11	7
13.1	15	11	16	16	13	10		13.1	8	9	10	7	11	7
13.2	15	11	15	16	13	10		13.2	8	9	10	7	11	7
13.3	15	11	15	16	13	9		13.3	8	9	10	7	11	6
13.4	15	11	15	16	13	9		13.4	8	9	10	7	11	6
13.5	15	11	15	14	13	9		13.5	8	8	10	7	10	6
13.6	15	11	15	14	13	9		13.6	8	8	10	7	10	6
13.7	15	11	15	14	13	9		13.7	8	8	10	7	10	6
13.8	15	11	15	14	13	9		13.8	8	8	10	7	10	6
13.9	15	11	15	14	13	9		13.9	7	8	10	7	10	5
14	14	11	15	14	13	9		14	7	8	10	7	10	5
14.1	14	11	15	14	13	9		14.1	7	8	10	7	10	5
14.2	14	11	15	14	12	9		14.2	7	8	10	7	10	5
14.3	14	11	15	14	12	9		14.3	7	8	10	7	10	5
14.4	14	11	15	14	12	9		14.4	7	8	9	7	10	5
14.5	14	11	15	14	12	9		14.5	7	8	9	7	10	5
14.6	14	11	15	14	12	9		14.6	7	8	9	7	10	4
14.7	14	9	15	14	12	9		14.7	6	8	9	7	10	4
14.8	14	11	15	14	12	9		14.8	6	8	9	7	10	4
14.9	14	10	15	14	12	8		14.9	6	8	9	7	10	4
15	14	10	15	14	12	8		15	6	8	8	7	10	4
15.1	14	10	15	14	12	8		15.1	6	9	8	7	10	4
15.2	12	10	15	14	12	8		15.2	6	8	8	7	10	4
15.3	12	10	13	14	12	8		15.3	6	8	8	7	10	4
15.4	12	10	13	14	12	8		15.4	6	8	8	7	10	4
15.5	12	9	13	14	12	8		15.5	6	8	7	7	10	4
15.6	12	9	13	14	12	8		15.6	6	8	7	7	10	4
15.7	12	9	13	14	12	8		15.7	6	7	7	7	10	4
15.8	12	9	13	14	12	8		15.8	6	7	7	7	9	4
15.9	12	9	13	14	12	8		15.9	6	7	7	7	9	3
16	12	9	13	14	12	8		16	6	7	7	7	9	3
16.1	12	9	13	14	12	8		16.1	6	7	7	7	9	3
16.2	12	7	13	14	12	8		16.2	6	7	7	7	9	3
16.3	12	7	13	14	12	8		16.3	6	7	7	7	9	2
16.4	12	6	13	14	12	8		16.4	6	7	7	7	9	2
16.5	12	6	13	14	12	8		16.5	6	7	7	7	9	2
16.6	12	6	13	14	12	8		16.6	6	7	7	7	9	2
16.7	12	6	13	14	12	8		16.7	6	7	7	7	9	2
16.8	12	6	13	14	12	8		16.8	5	7	7	6	9	2
16.9	10	6	13	14	12	8		16.9	5	7	7	6	9	2
17	10	6	13	14	12	8		17	5	7	7	6	9	2
17.1	10	6	13	14	12	8		17.1	5	7	7	6	9	2
17.2	10	6	13	14	12	8		17.2	5	7	7	6	9	2
17.3	10	6	13	14	12	8		17.3	5	7	7	6	9	2
17.4	10	6	13	14	12	6		17.4	5	7	7	6	8	2
17.5	10	5	11	14	12	6		17.5	5	7	7	6	8	2
17.6	10	5	11	14	12	6		17.6	5	7	7	6	8	2
17.7	10	5	11	14	12	6		17.7	5	7	7	6	8	2
17.8	6	5	11	14	12	6		17.8	6	7	7	6	8	2
17.9	6	5	11	14	12	6		17.9	6	7	7	6	8	2
18	6	5	11	14	12	6		18	6	7	7	6	8	2
18.1	6	5	11	14	12	6		18.1	6	7	6	6	8	2
18.2	6	5	11	12	12	6		18.2	6	7	6	6	8	2
18.3	6	5	11	12	12	6		18.3	6	7	6	6	8	2
18.4	6	5	11	12	12	6		18.4	6	7	6	6	8	2
18.5	6	5	11	12	12	6		18.5	6	7	6	6	8	2
18.6	6	5	11	12	12	6		18.6	6	7	6	6	8	2
18.7	6	5	11	12	12	6		18.7	6	7	6	6	8	2
18.8	6	5	11	12	12	6		18.8	6	7	6	6	7	2
18.9	4	5	11	11	12	6		18.9	6	7	6	6	7	1
19	4	5	11	11	12	6		19	6	7	6	6	7	1
19.1	4	5	11	11	12	6		19.1	6	7	6	6	7	1
19.2	4	5	11	11	12	6		19.2	6	7	6	6	7	1
19.3	4	5	11	11	12	6		19.3	6	7	6	6	7	1
19.4	4	3	11	11	12	6		19.4	6	7	6	6	7	1
19.5	4	3	11	11	12	6		19.5	6	7	6	6	7	1
19.6	4	3	11	11	12	6		19.6	6	7	6	6	7	1
19.7	4	3	11	11	12	6		19.7	6	7	6	6	7	1
19.8	4	3	11	11	12	6		19.8	6	6	6	6	7	1
19.9	4	3	11	11	12	6		19.9	6	6	6	6	7	1
20	4	3	11	11	12	6		20	6	6	6	6	7	1

[truncated: 9 more sheets: Supplementary Fig. 9, Supplementary Fig. 11, Supplementary Fig. 12, Supplementary Fig. 13, Supplementary Fig. 14, Supplementary Fig. 15B, Supplementary Fig. 16, Supplementary Fig. 17, Supplementary Fig. 18]
